# Supplementary material for: Gut bacteria-derived sphingolipids alter innate immune responses to oral cholera vaccine antigens
Source: Nat Commun. 2025 Dec 12;17:638. doi: 10.1038/s41467-025-67388-y (PMC12816596; doi:10.1038/s41467-025-67388-y)
Supplement: Supplementary file 2 — Supplementary Data 1 [file 41467_2025_67388_MOESM2_ESM.xlsx]

## Sheet: Sheet1
Supplementary Data 1: Top CAGs and their gene annotations that were associated with positive MBC responses. CAG groupings were created using geneshot, as described in the methods with the estimated coefficient of association and q-values displayed. Gene descriptions using eggNOG and NCBI blastp are provided.
OSP IgA
CAG	estimate	q_value	eggNOG Gene Description	NCBI blastp
3192	1.2221	2.83104e-05	–	hypothetical protein [Prevotella sp.]
			–	hypothetical protein [Prevotellaceae]
2809	1.17163	0.000480753	–	FYVE zinc finger domain-containing protein [Segatella copri]
			–	hypothetical protein DWV53_00610 [Segatella copri]
1284	1.07773	0.000726045	–	hypothetical protein [Segatella copri]
			–	hypothetical protein [Segatella copri]
			–	hypothetical protein [Segatella copri]
2725	1.30452	0.000770875	–	hypothetical protein [Clostridia]
			Protein of unknown function (DUF2813)	AAA family ATPase [Segatella copri]
2676	1.20414	0.00106797	Psort location CytoplasmicMembrane, score	ABC transporter permease [Dorea longicatena]
			lipoprotein transporter activity	ABC transporter ATP-binding protein [Dorea]
2556	1.99101	0.00140172	Restriction endonuclease	AAA family ATPase [Prevotellamassilia timonensis]
			Glycosyltransferase like family 2	TPA: glycosyltransferase [Caudoviricetes sp.]
2000	1.0012	0.00142458	–	OmpH family outer membrane protein [Prevotellaceae]
			Bacterial regulatory protein, Fis family	response regulator [Prevotellaceae]
			transcriptional regulator, LuxR family	LuxR C-terminal-related transcriptional regulator [uncultured Prevotella sp.]
3981	1.1214	0.00184921	–	ABC transporter permease [Dorea longicatena]
			–	ABC transporter permease [Dorea longicatena]
1589	1.13711	0.00230224	Cytosine-specific methyltransferase	DNA cytosine methyltransferase [Prevotella pectinovora]
			to Escherichia coli 5-methylcytosine-specific restriction enzyme B McrB or RglB or B4346 SWALL MCRB_ECOLI (SWALL P15005) (459 aa) fasta scores E() 7.3e-21, 29.42 id in 333 aa, and to Bacillus cereus 5-methylcytosine-specific restriction related enzyme McrB SWALL Q9XBI7 (EMBL AJ007510) (343 aa) fasta scores E() 6e-14, 32.38 id in 281 aa	hypothetical protein DXA63_08965 [Segatella copri]
			PD-(D/E)XK nuclease superfamily	DUF2357 domain-containing protein [Segatella copri]
1319	1.04073	0.00288205	–	hypothetical protein [Prevotellaceae]
			Protein tyrosine kinase	bifunctional serine/threonine-protein kinase/formylglycine-generating enzyme family protein [Segatella copri]
			–	hypothetical protein [Segatella hominis]
712	1.1049	0.00342701	–	hypothetical protein [Segatella copri]
			Belongs to the class I-like SAM-binding methyltransferase superfamily. C5-methyltransferase family	DNA cytosine methyltransferase [Bacteroidales bacterium]
			–	hypothetical protein [Prevotella sp.]
			ICEA Protein	hypothetical protein [Segatella copri]
			Belongs to the class I-like SAM-binding methyltransferase superfamily. C5-methyltransferase family	DNA cytosine methyltransferase [Segatella copri]
			DNA methylase	DNA methyltransferase [Segatella copri]
2890	1.34464	0.00890001	–	EpsG family protein [Bifidobacterium pseudocatenulatum]
			EpsG family	EpsG family protein [Bifidobacterium pseudocatenulatum]
1305	1.15111	0.0155023	Acetyltransferase, gnat family	N-acetyltransferase [Blautia stercoris]
			–	adenosylcobinamide-GDP ribazoletransferase [Blautia wexlerae]
			–	succinate dehydrogenase/fumarate reductase flavoprotein subunit [Candidatus Apopatosoma intestinale]
3776	1.01011	0.0158819	Sigma factors are initiation factors that promote the attachment of RNA polymerase to specific initiation sites and are then released	sigma-70 family RNA polymerase sigma factor [Intestinibacter bartlettii]
			–	protein phosphatase 2C domain-containing protein [Intestinibacter bartlettii]
1291	1.23547	0.0174675	–	hypothetical protein [Bacteriophage sp.]
			–	TPA: hypothetical protein [Bacteriophage sp.]
			–	TPA: hypothetical protein [Bacteriophage sp.]
2360	1.01902	0.0205297	Hypothetical bacterial integral membrane protein (Trep_Strep)	TPA: MptD family putative ECF transporter S component [Candidatus Blautia faecavium]
			Psort location Cytoplasmic, score	hypothetical protein [Faecalibacterium]
2544	1.25931	0.0208577	–	helix-turn-helix transcriptional regulator [Anaerobutyricum hallii]
			–	hypothetical protein [Anaerobutyricum hallii]
988	1.04292	0.0229715	–	hypothetical protein [Romboutsia timonensis]
			–	FtsH/Yme1/Tma family ATP-dependent metallopeptidase [Sarcina ventriculi]
			Heavy metal translocating P-type ATPase	heavy metal translocating P-type ATPase [Sarcina ventriculi]
			asparagine synthase	asparagine synthase (glutamine-hydrolyzing) [Sarcina ventriculi]
2349	1.21619	0.0253416	–	–
			–	cyclic nucleotide-binding protein [Streptococcus sp.]
1844	1.17557	0.0257824	–	NAD(P)-dependent oxidoreductase [Leyella stercorea]
			Phosphotransferase enzyme family	phosphotransferase [Leyella stercorea]
			Psort location Cytoplasmic, score	glycosyltransferase family 4 protein [Leyella stercorea]
3636	1.47218	0.0257913	–	–
			–	hypothetical protein [uncultured Mogibacterium sp.]
3553	1.69492	0.0303871	–	PIN domain-containing protein [uncultured Senegalimassilia sp.]
			–	helix-turn-helix domain-containing protein [Treponema sp.]
2840	1.02471	0.0303958	–	tetratricopeptide repeat protein [unclassified Clostridium]
			–	hypothetical protein [Clostridia]
2738	1.18976	0.0314768	Polysaccharide biosynthesis protein	TPA: flippase [Oscillospiraceae bacterium]
			–	TPA: hypothetical protein [Oscillospiraceae bacterium]
3503	1.10278	0.0319282	–	SocA family protein [Oscillospiraceae bacterium]
			–	TPA: hypothetical protein [Crassvirales sp.]
2894	1.02666	0.034219	MobA-like NTP transferase domain	NTP transferase domain-containing protein [Holdemanella biformis]
			–	–
3078	1.05821	0.0374867	–	DUF6120 family protein [Clostridiales bacterium]
			Psort location Cytoplasmic, score 8.87	DUF5716 family protein [Blautia luti]
2503	1.81559	0.0393979	–	arginine--tRNA ligase [Ruminococcus sp. AF17-22AC]
			HTH-like domain	IS3 family transposase [Weissella cibaria]
1236	1.1483	0.039422	–	aryl-sulfate sulfotransferase N-terminal domain-containing protein [Bifidobacterium catenulatum]
			This enzyme is involved in nucleotide metabolism it produces dUMP, the immediate precursor of thymidine nucleotides and it decreases the intracellular concentration of dUTP so that uracil cannot be incorporated into DNA	hypothetical protein [Prevotella sp.]
			–	–
			–	–
2587	1.03908	0.0424432	–	YgiQ family radical SAM protein [Romboutsia timonensis]
			Membrane transport protein	AEC family transporter [uncultured Romboutsia sp.]
3005	1.11228	0.0459859	COG COG0664 cAMP-binding proteins - catabolite gene activator and regulatory subunit of cAMP-dependent protein kinases	winged helix-turn-helix domain-containing protein [Oscillospiraceae bacterium]
			–	type II toxin-antitoxin system RelE/ParE family toxin [Firmicutes bacterium AF36-19BH]
2903	1.16973	0.0484296	–	hypothetical protein [Blautia sp. AM29-29]
			–	diguanylate cyclase [Blautia sp. MSJ-9]
OSP IgG
CAG	estimate	q_value	eggnog Gene Description	NCBI blastp
3874	1.70055	0.00823299	–	hypothetical protein [Alistipes onderdonkii]
			–	ATP-dependent zinc metalloprotease FtsH [Selenomonadales bacterium]
1966	1.01112	0.00957155	–	hypothetical protein [Alistipes onderdonkii]
			–	sugar phosphate isomerase/epimerase family protein [Faecalibacterium sp. An192]
			–	anaerobic C4-dicarboxylate transporter [Faecalibacterium sp. An192]
1908	-1.03683	0.0237939	Xylose isomerase-like TIM barrel	sugar phosphate isomerase/epimerase family protein [Faecalibacterium sp. An192]
			Anaerobic c4-dicarboxylate membrane transporter	AAA family ATPase [Candidatus Saccharibacteria bacterium]
			Xylose isomerase-like TIM barrel	beta-carotene 15,15'-monooxygenase [Ligilactobacillus ruminis]
1540	1.38302	0.0261861	–	–
			–	–
			–	–
3920	1.07405	0.0300988	–	site-specific integrase [Mediterraneibacter faecis]
			radical SAM domain protein	hypothetical protein [Eubacterium sp.]
2740	1.215	0.0305413	Belongs to the 'phage' integrase family	hypothetical protein [[Clostridium] scindens]
			–	hypothetical protein [Roseburia intestinalis]
4068	1.29037	0.0341747	–	ATP-binding protein [Catenibacterium mitsuokai]
			N-acetylmuramoyl-L-alanine amidase amiA	signal recognition particle receptor subunit alpha [Streptococcus sp.]
2242	1.17234	0.034547	–	hypothetical protein [Gemmiger sp.]
			–	radical SAM protein [Prevotella sp.]
3838	1.46817	0.0475234	–	–
			–	N-acetylmuramoyl-L-alanine amidase [Escherichia coli]
CT IgA
CAG	estimate	q_value	eggnog Gene Description	NCBI blastp
978	1.06042	0.000538244	Binding-protein-dependent transport system inner membrane component	ABC transporter permease subunit [Gemmiger formicilis]
			Binding-protein-dependent transport system inner membrane component	ABC transporter permease subunit [Gemmiger formicilis]
			Glycosyl hydrolase family 3 N-terminal domain protein	glycoside hydrolase family 3 protein [Gemmiger formicilis]
			–	family 20 glycosylhydrolase [Gemmiger sp.]
3764	1.28236	0.000556461	–	TPA: chromosome partition protein [Siphoviridae sp. ctv0N24]
			Psort location Cytoplasmic, score 8.87	phosphoribosylformimino-5-aminoimidazole carboxamide ribotide isomerase [Blautia luti]
3893	1.23749	0.000771656	4Fe-4S binding domain protein	TPA: iron hydrogenase [Oscillibacter sp.]
			Bacteriophage peptidoglycan hydrolase	NlpC/P60 family protein [Lachnospiraceae bacterium]
502	1.0268	0.00873744	–	L-2-amino-thiazoline-4-carboxylic acid hydrolase [Agathobacter]
			–	hypothetical protein [Agathobacter rectalis]
			–	hypothetical protein [Agathobacter rectalis]
			–	hypothetical protein [Agathobacter rectalis]
			–	MFS transporter [Agathobacter rectalis]
			–	radical SAM protein [Agathobacter rectalis]
			–	hypothetical protein [Agathobacter rectalis]
1725	1.17873	0.0104449	–	–
			–	DUF6838 family protein [Roseburia faecis]
			–	hypothetical protein M72_24761 [Roseburia faecis]
3244	-1.4503	0.0140166	–	response regulator [[Ruminococcus] torques]
			–	hypothetical protein [Blautia sp.]
835	1.2669	0.0151968	–	hypothetical protein [Phocaeicola]
			–	hypothetical protein [Olsenella uli]
			Glycosyltransferase, group 1 family protein	glycosyltransferase [Bacteroides]
			–	glycosyltransferase [Bacteroides sp.]
			–	hypothetical protein [Phocaeicola]
3016	1.46941	0.0176168	–	hypothetical protein [Agathobacter rectalis]
			–	EutN/CcmL family microcompartment protein [Intestinibacter bartlettii]
1999	1.2079	0.0187994	Putative ATP-dependent Lon protease	BREX system Lon protease-like protein BrxL [Parafannyhessea umbonata]
			–	–
			–	DUF6020 family protein [Bifidobacterium longum]
3503	1.13556	0.0193372	–	SocA family protein [Oscillospiraceae bacterium]
			–	TPA: hypothetical protein [Crassvirales sp.]
3256	1.4492	0.0239645	–	–
			Belongs to the dicarboxylate amino acid cation symporter (DAACS) (TC 2.A.23) family	dicarboxylate/amino acid:cation symporter [Hallella absiana]
1123	1.00539	0.0440889	–	hypothetical protein [Bifidobacterium adolescentis]
			–	hypothetical protein [Collinsella aerofaciens]
			–	hypothetical protein [Collinsella sp.]
			–	–
4066	1.09665	0.048185	–	polysaccharide pyruvyl transferase family protein [Segatella copri]
			–	polysaccharide pyruvyl transferase family protein [Segatella copri]
CT IgG
CAG	estimate	q_value	eggnog Gene Description	NCBI blastp
1216	1.08382	0.000558507	ATPase, P-type (transporting), HAD superfamily, subfamily IC	magnesium-translocating P-type ATPase [Bulleidia sp.]
			Cation transporter/ATPase, N-terminus	magnesium-translocating P-type ATPase [Bulleidia sp.]
			ATPase, P-type (transporting), HAD superfamily, subfamily IC	magnesium-translocating P-type ATPase [Bulleidia sp.]
			Cation transporter/ATPase, N-terminus	magnesium-translocating P-type ATPase [Bulleidia sp.]
2560	1.08447	0.0105619	Involved in the de novo purine biosynthesis. Catalyzes the transfer of formate to 5-phospho-ribosyl-glycinamide (GAR), producing 5-phospho-ribosyl-N-formylglycinamide (FGAR). Formate is provided by PurU via hydrolysis of 10-formyl-tetrahydrofolate	ATP-grasp domain-containing protein [uncultured Prevotella sp.]
			Psort location CytoplasmicMembrane, score	sugar transferase [uncultured Prevotella sp.]
1986	-1.09834	0.0124993	Transposon-encoded protein TnpV	TnpV protein [Clostridium sp. OF03-18AA]
			–	AAA family ATPase [Clostridia]
			–	N-6 DNA methylase [Dorea longicatena]
2761	1.32681	0.0136742	–	–
			–	hypothetical protein [Prevotellamassilia timonensis]
1405	1.08475	0.0367775	Glycosyl transferases group 1	Probable poly(glycerol-phosphate) alpha-glucosyltransferase [Catenibacterium mitsuokai]
			Psort location CytoplasmicMembrane, score	hypothetical protein [Erysipelotrichaceae bacterium]
			–	Coenzyme F420 hydrogenase/dehydrogenase, beta subunit C-terminal domain [Catenibacterium mitsuokai]
1969	-1.0061	0.0464252	Psort location Cytoplasmic, score	recombinase family protein [Clostridia]
			–	hypothetical protein [Mediterraneibacter gnavus]
			–	hypothetical protein DXB03_18005 [Lachnospiraceae bacterium OF11-28]
