# Supplementary material for: Gut bacteria-derived sphingolipids alter innate immune responses to oral cholera vaccine antigens
Source: Nat Commun. 2025 Dec 12;17:638. doi: 10.1038/s41467-025-67388-y (PMC12816596; doi:10.1038/s41467-025-67388-y)
Supplement: Supplementary file 3 — Supplementary Data 2 [file 41467_2025_67388_MOESM3_ESM.xlsx]

## Sheet: Sheet1
Supplementary Data 2: Ranked Priority Score of strains correlated with OSP IgG responses
Species/Strain (GenBank Assembly)	CAG term numerator	CAG term denominator	Strain Term	Priority Score
Phocaeicola dorei (GCA_008679475.1)	2.65244	1	-0.852559	2.26136
Roseburia sp. AF25-25LB (GCA_003478855.1)	2.8593	1	-0.773089	2.21049
Prevotella sp. (GCA_014847635.1)	8.58059	3	-0.762699	2.18147
Bifidobacterium pseudocatenulatum (GCA_001686045.1)	2.8902	1	-0.736977	2.13001
Bifidobacterium pseudocatenulatum (GCA_001686065.1)	2.8902	1	-0.724251	2.09323
Bifidobacterium pseudocatenulatum (GCA_003459865.1)	2.8902	1	-0.719844	2.0805
Bifidobacterium pseudocatenulatum (GCA_003463615.1)	2.8902	1	-0.71978	2.08031
Bifidobacterium pseudocatenulatum (GCA_001686025.1)	2.8902	1	-0.707007	2.04339
Dorea longicatena (GCA_008680655.1)	2.85167	1	-0.69231	1.97424
Clostridioides difficile (GCA_003697245.1)	2.64	1	-0.74274	1.96083
Dorea longicatena (GCA_009875635.1)	2.85167	1	-0.658608	1.87813
Ruminiclostridium sp. (GCA_014868355.1)	2.8593	1	-0.654004	1.86999
Subdoligranulum sp. (GCA_008673965.1)	2.8593	1	-0.643033	1.83863
Coprococcus comes (GCA_013301605.1)	2.8593	1	-0.619274	1.77069
Prevotella copri (GCA_009493995.1)	5.30487	2	-0.651403	1.72781
Prevotella copri (GCA_009494015.1)	5.30487	2	-0.649953	1.72396
Clostridioides difficile (GCA_006381005.1)	2.64	1	-0.644724	1.70207
Clostridioides difficile 630 (GCA_000009205.2)	2.64	1	-0.640598	1.69118
Hungatella sp. L12 (GCA_014288005.1)	4.9706	2	-0.678844	1.68713
Clostridioides difficile M120 (GCA_000210435.1)	2.64	1	-0.624279	1.6481
Klebsiella pneumoniae (GCA_900508765.1)	3.04865	1	-0.537113	1.63747
Clostridioides difficile (GCA_001984465.1)	2.64	1	-0.565151	1.492
Clostridioides difficile (GCA_001577795.1)	2.64	1	-0.556657	1.46957
[Ruminococcus] gnavus (GCA_013303295.1)	2.8593	1	-0.503995	1.44107
[Ruminococcus] gnavus (GCA_013303475.1)	2.8593	1	-0.50235	1.43637
[Ruminococcus] gnavus (GCA_013303385.1)	2.8593	1	-0.501992	1.43535
[Ruminococcus] gnavus (GCA_013303325.1)	2.8593	1	-0.501612	1.43426
[Ruminococcus] gnavus (GCA_013303535.1)	2.8593	1	-0.501463	1.43383
[Ruminococcus] gnavus (GCA_013303425.1)	2.8593	1	-0.500387	1.43076
Prevotella copri (GCA_009494955.1)	5.30487	2	-0.538526	1.4284
Cronobacter sakazakii (GCA_003207615.1)	2.70558	1	-0.526378	1.42416
Prevotella copri (GCA_009495255.1)	5.30487	2	-0.535137	1.41942
Cronobacter sakazakii (GCA_002107815.1)	2.70558	1	-0.523795	1.41717
Cronobacter sakazakii (GCA_002993205.1)	2.70558	1	-0.523579	1.41658
Prevotella copri (GCA_009494435.1)	5.30487	2	-0.534005	1.41642
[Ruminococcus] gnavus (GCA_013303495.1)	2.8593	1	-0.495173	1.41585
[Ruminococcus] gnavus (GCA_013303585.1)	2.8593	1	-0.494482	1.41387
Cronobacter sakazakii (GCA_001277275.1)	2.70558	1	-0.517923	1.40128
[Ruminococcus] gnavus (GCA_013303255.1)	2.8593	1	-0.488798	1.39762
[Ruminococcus] gnavus (GCA_013303395.1)	2.8593	1	-0.488314	1.39624
[Ruminococcus] gnavus (GCA_013299885.1)	2.8593	1	-0.486428	1.39084
[Ruminococcus] gnavus (GCA_013303465.1)	2.8593	1	-0.485306	1.38764
[Ruminococcus] gnavus (GCA_013303345.1)	2.8593	1	-0.484954	1.38663
[Ruminococcus] gnavus (GCA_013303355.1)	2.8593	1	-0.482763	1.38036
Faecalibacterium prausnitzii (GCA_008680095.1)	2.81473	1	-0.479777	1.35044
Klebsiella variicola (GCA_003196455.1)	2.70558	1	-0.498962	1.34998
Klebsiella pneumoniae (GCA_015355995.1)	2.70558	1	-0.4988	1.34954
Klebsiella pneumoniae (GCA_011765405.1)	2.70558	1	-0.498347	1.34832
Klebsiella pneumoniae (GCA_011765385.1)	2.70558	1	-0.495969	1.34188
Klebsiella pneumoniae (GCA_015356015.1)	2.70558	1	-0.495794	1.34141
Klebsiella pneumoniae (GCA_015355895.1)	2.70558	1	-0.494837	1.33882
Klebsiella pneumoniae (GCA_015355915.1)	2.70558	1	-0.494758	1.33861
Klebsiella pneumoniae (GCA_015355935.1)	2.70558	1	-0.493796	1.336
Salmonella enterica (GCA_001474325.1)	2.70558	1	-0.492365	1.33213
Klebsiella pneumoniae (GCA_015355875.1)	2.70558	1	-0.491623	1.33013
Cronobacter sakazakii SP291 (GCA_000339015.1)	2.70558	1	-0.485916	1.31468
Escherichia coli (GCA_015163315.1)	2.70558	1	-0.485429	1.31337
Escherichia coli (GCA_900009835.1)	2.70558	1	-0.485413	1.31332
Cronobacter sakazakii (GCA_002107895.1)	2.70558	1	-0.485368	1.3132
Escherichia coli (GCA_002967855.1)	2.70558	1	-0.485106	1.31249
Cronobacter sakazakii (GCA_002107755.1)	2.70558	1	-0.483019	1.30685
Salmonella enterica subsp. enterica serovar 1_4_[5]_12:i:- (GCA_005890175.1)	2.70558	1	-0.482561	1.30561
Escherichia coli (GCA_003123235.2)	2.70558	1	-0.48244	1.30528
Escherichia coli (GCA_002265025.1)	2.70558	1	-0.482411	1.3052
Cronobacter sakazakii (GCA_002107775.1)	2.70558	1	-0.480612	1.30033
Salmonella enterica subsp. enterica serovar Rough O:-:- (GCA_005537135.1)	2.70558	1	-0.480418	1.29981
Cronobacter sakazakii ES713 (GCA_000409385.1)	2.70558	1	-0.478686	1.29512
Cronobacter sakazakii (GCA_002942305.1)	2.70558	1	-0.478412	1.29438
Cronobacter sakazakii (GCA_003207575.1)	2.70558	1	-0.478268	1.29399
Cronobacter sakazakii (GCA_003515895.1)	2.70558	1	-0.478141	1.29365
Cronobacter sakazakii (GCA_002975095.1)	2.70558	1	-0.477344	1.29149
Cronobacter sakazakii (GCA_002974395.1)	2.70558	1	-0.477222	1.29116
Cronobacter sakazakii (GCA_003207145.1)	2.70558	1	-0.477123	1.29089
Escherichia coli (GCA_003388265.1)	2.70558	1	-0.476695	1.28974
Salmonella enterica subsp. enterica serovar Hadar (GCA_003277935.1)	2.70558	1	-0.476412	1.28897
Cronobacter sakazakii (GCA_002198885.1)	2.70558	1	-0.476226	1.28847
Salmonella enterica subsp. enterica serovar Hadar (GCA_003277885.1)	2.70558	1	-0.476212	1.28843
Cronobacter sakazakii (GCA_002075725.1)	2.70558	1	-0.476165	1.2883
Cronobacter sakazakii (GCA_000974965.1)	2.70558	1	-0.475437	1.28633
Cronobacter sakazakii (GCA_002974615.1)	2.70558	1	-0.474718	1.28439
Cronobacter sakazakii (GCA_002107915.1)	2.70558	1	-0.474284	1.28321
Cronobacter sakazakii (GCA_002942115.1)	2.70558	1	-0.474052	1.28258
Cronobacter sakazakii (GCA_002974935.1)	2.70558	1	-0.473859	1.28206
Cronobacter sakazakii (GCA_002942205.1)	2.70558	1	-0.47367	1.28155
Cronobacter sakazakii (GCA_002974425.1)	2.70558	1	-0.473635	1.28146
Klebsiella quasipneumoniae (GCA_014288905.1)	2.70558	1	-0.473584	1.28132
Salmonella enterica (GCA_900455805.1)	2.70558	1	-0.473562	1.28126
Escherichia coli (GCA_002631435.1)	2.70558	1	-0.47189	1.27674
Cronobacter sakazakii (GCA_002974895.1)	2.70558	1	-0.471794	1.27648
Escherichia coli (GCA_002442185.1)	2.70558	1	-0.471419	1.27546
Escherichia coli (GCA_002967935.1)	2.70558	1	-0.470403	1.27271
Salmonella enterica subsp. enterica serovar Typhimurium (GCA_001594535.1)	2.70558	1	-0.469715	1.27085
[Ruminococcus] gnavus (GCA_013303245.1)	2.8593	1	-0.444382	1.27062
Escherichia coli (GCA_002967975.1)	2.70558	1	-0.468189	1.26672
Escherichia coli (GCA_003018815.1)	2.70558	1	-0.467801	1.26567
Escherichia coli (GCA_002222955.1)	2.70558	1	-0.467689	1.26537
Escherichia coli (GCA_002222925.1)	2.70558	1	-0.467056	1.26366
Escherichia coli (GCA_003123505.1)	2.70558	1	-0.464881	1.25777
Salmonella enterica subsp. enterica serovar Typhimurium (GCA_012912015.1)	2.70558	1	-0.462054	1.25012
Enterobacter hormaechei subsp. steigerwaltii (GCA_001022365.1)	2.70558	1	-0.436969	1.18225
Enterobacter hormaechei (GCA_003985265.1)	2.70558	1	-0.434781	1.17633
Prevotella copri (GCA_009495335.1)	2.8602	1	-0.407181	1.16462
Prevotella copri (GCA_009494375.1)	2.8602	1	-0.404166	1.15599
Clostridioides difficile (GCA_003697225.1)	2.64	1	-0.426773	1.12668
Blautia sp. AF34-10 (GCA_003477865.1)	5.15176	2	-0.378793	0.975724
Bifidobacterium bifidum (GCA_001020355.1)	2.8902	1	-0.326044	0.942333
Hungatella sp. L36 (GCA_014288035.1)	4.9706	2	-0.348987	0.867338
Anaerostipes hadrus (GCA_013302555.1)	2.8593	1	0.287173	0.821114
Ruminococcus bromii (GCA_008679975.1)	2.8593	1	-0.282992	0.809158
Blautia sp. BX19 (GCA_014297345.1)	2.8593	1	-0.268671	0.76821
Dorea formicigenerans (GCA_013301365.1)	2.57588	1	-0.18123	0.466826
Anaerostipes caccae (GCA_014467075.1)	2.64	1	-0.0355036	0.0937295
Faecalibacterium prausnitzii (GCA_014869005.1)	-5.14108	2	-0.27424	-0.704944
