# Supplementary material for: Gut bacteria-derived sphingolipids alter innate immune responses to oral cholera vaccine antigens
Source: Nat Commun. 2025 Dec 12;17:638. doi: 10.1038/s41467-025-67388-y (PMC12816596; doi:10.1038/s41467-025-67388-y)
Supplement: Supplementary file 4 — Supplementary Data 3 [file 41467_2025_67388_MOESM4_ESM.xlsx]

## Sheet: Sheet1
Supplementary Data 3: Ranked Priority Score of strains correlated with OSP IgA responses
Species/Strain (GenBank Assembly)	CAG term numerator	CAG term denominator	Strain Term	Priority Score
Bacteroides kribbi (GCA_007341395.1)	3.09392	1	1.91207	5.91578
Bacteroides koreensis (GCA_007341375.1)	3.09392	1	1.91194	5.91539
Clostridioides difficile P69 (GCA_000452065.2)	2.5511	1	2.21679	5.65525
Clostridioides difficile (GCA_901004755.1)	2.5511	1	2.17984	5.56098
Clostridioides difficile 630 (GCA_000932055.2)	2.5511	1	2.17408	5.54631
Bacteroides xylanisolvens (GCA_009102025.1)	3.53516	1	1.56864	5.54538
Clostridioides difficile P8 (GCA_000451585.2)	2.5511	1	2.17358	5.54503
Clostridioides difficile (GCA_006408335.1)	2.5511	1	2.13055	5.43526
Clostridioides difficile (GCA_012029835.1)	2.5511	1	2.10741	5.37622
Clostridioides difficile (GCA_002301035.1)	2.5511	1	2.10573	5.37194
Clostridioides difficile (GCA_003482305.1)	2.5511	1	2.10277	5.36437
Clostridioides difficile (GCA_900690005.1)	2.5511	1	2.09891	5.35453
Clostridioides difficile (GCA_900689655.1)	2.5511	1	2.0965	5.34839
Clostridioides difficile (GCA_003481965.1)	2.5511	1	2.09631	5.34789
Clostridioides difficile CD132 (GCA_000449325.2)	2.5511	1	2.09388	5.3417
Clostridioides difficile CF5 (GCA_000210415.1)	2.5511	1	2.09223	5.33749
Clostridioides difficile 630 (GCA_000009205.2)	2.5511	1	2.09038	5.33276
Clostridioides difficile CD149 (GCA_000449385.2)	2.5511	1	2.09031	5.33259
Clostridioides difficile (GCA_900447005.1)	2.5511	1	2.08839	5.3277
Clostridioides difficile (GCA_000953275.1)	2.5511	1	2.08746	5.32532
Clostridioides difficile (GCA_002080065.1)	2.5511	1	2.08735	5.32504
Clostridioides difficile (GCA_002082945.2)	2.5511	1	2.08568	5.32079
Clostridioides difficile (GCA_002301095.1)	2.5511	1	2.07558	5.29502
Prevotellamassilia timonensis (GCA_014847385.1)	8.12897	2	1.29964	5.28236
Clostridioides difficile F152 (GCA_000450725.2)	2.5511	1	2.06843	5.27678
Clostridioides difficile CD166 (GCA_000449465.2)	2.5511	1	2.06755	5.27453
Clostridioides difficile (GCA_002301555.1)	2.5511	1	2.05755	5.24903
Clostridioides difficile P36 (GCA_000451845.2)	2.5511	1	2.05436	5.24088
Bacteroides xylanisolvens (GCA_009095545.1)	3.53516	1	1.47931	5.22961
Clostridioides difficile (GCA_001972185.1)	2.5511	1	2.04652	5.22088
Clostridioides difficile (GCA_002812585.1)	2.5511	1	2.0356	5.19301
Clostridioides difficile (GCA_902386365.1)	2.5511	1	2.0356	5.19301
Clostridioides difficile (GCA_006381075.1)	2.5511	1	2.02782	5.17316
Clostridioides difficile (GCA_901004715.1)	2.5511	1	2.02553	5.16733
Clostridioides difficile CD43 (GCA_000449025.2)	2.5511	1	2.02414	5.1638
Clostridioides difficile (GCA_003862815.1)	2.5511	1	2.02369	5.16264
Clostridioides difficile 2007855 (GCA_000210455.1)	2.5511	1	2.02211	5.15862
Clostridioides difficile (GCA_002303505.1)	2.5511	1	2.02091	5.15555
Clostridioides difficile CD131 (GCA_000449305.2)	2.5511	1	2.0173	5.14633
Clostridioides difficile Y270 (GCA_000451385.2)	2.5511	1	2.01454	5.13931
Clostridioides difficile (GCA_006454545.1)	2.5511	1	2.00851	5.12391
Clostridioides difficile (GCA_003482035.1)	2.5511	1	2.00815	5.123
Bacteroides xylanisolvens (GCA_006546965.1)	3.09392	1	1.65561	5.12232
Clostridioides difficile (GCA_006408235.1)	2.5511	1	2.00663	5.11912
Clostridioides difficile (GCA_006381095.1)	2.5511	1	2.00512	5.11527
Clostridioides difficile (GCA_003863075.1)	2.5511	1	2.00322	5.11041
Clostridioides difficile P53 (GCA_000473645.2)	2.5511	1	2.00015	5.10259
Clostridioides difficile DA00126 (GCA_000449985.2)	2.5511	1	1.99755	5.09596
Clostridioides difficile (GCA_003932635.1)	2.5511	1	1.99699	5.09453
Clostridioides difficile (GCA_006408325.1)	2.5511	1	1.99463	5.0885
Bacteroides caccae (GCA_008572355.1)	3.09392	1	1.63493	5.05833
Clostridioides difficile DA00212 (GCA_000450465.2)	2.5511	1	1.98253	5.05762
Clostridioides difficile (GCA_003095675.1)	2.5511	1	1.9813	5.0545
Clostridioides difficile P64 (GCA_000473665.2)	2.5511	1	1.97744	5.04464
Clostridioides difficile CD86 (GCA_000452405.2)	2.5511	1	1.96309	5.00805
Bacteroides uniformis (GCA_009020035.1)	3.09392	1	1.61612	5.00014
Clostridioides difficile (GCA_008579085.1)	2.5511	1	1.95599	4.98992
Clostridioides difficile (GCA_002300935.1)	2.5511	1	1.95191	4.97953
Clostridioides difficile CD18 (GCA_000448905.2)	2.5511	1	1.9498	4.97414
Clostridioides difficile (GCA_900689775.1)	2.5511	1	1.94799	4.96951
Prevotella copri (GCA_009493835.1)	8.23933	2	1.20489	4.96375
Prevotella copri (GCA_009493815.1)	8.23933	2	1.20422	4.96097
Clostridioides difficile (GCA_900692285.1)	2.5511	1	1.9427	4.95601
Clostridioides difficile (GCA_003482065.1)	2.5511	1	1.94264	4.95586
Clostridioides difficile DA00238 (GCA_000450545.2)	2.5511	1	1.94245	4.95537
Clostridioides difficile (GCA_900692075.1)	2.5511	1	1.9416	4.95322
Prevotella copri (GCA_009493705.1)	8.23933	2	1.20167	4.95047
Prevotella copri (GCA_009493805.1)	8.23933	2	1.20134	4.94911
Clostridioides difficile (GCA_900692215.1)	2.5511	1	1.93984	4.94873
Prevotella copri (GCA_009493795.1)	8.23933	2	1.20087	4.94717
Clostridioides difficile (GCA_900164045.1)	2.5511	1	1.93899	4.94655
Clostridioides difficile (GCA_002303695.1)	2.5511	1	1.93877	4.946
Prevotella copri (GCA_009493745.1)	8.23933	2	1.20058	4.94599
Clostridioides difficile DA00167 (GCA_000450245.2)	2.5511	1	1.93851	4.94534
Clostridioides difficile (GCA_900688085.1)	2.5511	1	1.93829	4.94478
Prevotella copri (GCA_009495385.1)	8.23933	2	1.20015	4.94421
Prevotella copri (GCA_009494985.1)	8.23933	2	1.20012	4.94408
Clostridioides difficile CD40 (GCA_000448965.2)	2.5511	1	1.93757	4.94294
Clostridioides difficile (GCA_002303425.1)	2.5511	1	1.93642	4.93999
Clostridioides difficile (GCA_900692195.1)	2.5511	1	1.93581	4.93846
Clostridioides difficile (GCA_901004625.1)	2.5511	1	1.93544	4.93749
Clostridioides difficile (GCA_900692235.1)	2.5511	1	1.9347	4.93561
Prevotella copri (GCA_009495365.1)	8.23933	2	1.19771	4.93414
Clostridioides difficile Y358 (GCA_000451525.2)	2.5511	1	1.9332	4.93179
Prevotella copri (GCA_009495285.1)	8.23933	2	1.19684	4.93057
Clostridioides difficile (GCA_006379355.1)	2.5511	1	1.92958	4.92256
Clostridioides difficile P2 (GCA_000450945.2)	2.5511	1	1.92866	4.92021
Clostridioides difficile (GCA_003482345.1)	2.5511	1	1.92857	4.91998
Clostridioides difficile (GCA_900691505.1)	2.5511	1	1.92676	4.91536
Clostridioides difficile (GCA_003863035.1)	2.5511	1	1.92612	4.91374
Clostridioides difficile (GCA_901004845.1)	2.5511	1	1.926	4.91343
Clostridioides difficile (GCA_003863055.1)	2.5511	1	1.92274	4.9051
Clostridioides difficile (GCA_900688925.1)	2.5511	1	1.92236	4.90414
Clostridioides difficile (GCA_003932695.1)	2.5511	1	1.9219	4.90297
Clostridioides difficile DA00128 (GCA_000450005.2)	2.5511	1	1.92162	4.90225
Clostridioides difficile (GCA_901004745.1)	2.5511	1	1.92102	4.90072
Clostridioides difficile (GCA_900688735.1)	2.5511	1	1.9205	4.8994
Clostridioides difficile (GCA_007000425.1)	2.5511	1	1.91796	4.8929
Clostridioides difficile (GCA_003862885.1)	2.5511	1	1.91743	4.89155
Clostridioides difficile (GCA_007000415.1)	2.5511	1	1.91674	4.88981
Clostridioides difficile DA00197 (GCA_000450385.2)	2.5511	1	1.91456	4.88425
Clostridioides difficile (GCA_900688855.1)	2.5511	1	1.91434	4.88368
Clostridioides difficile Y266 (GCA_000451185.2)	2.5511	1	1.91329	4.881
Clostridioides difficile (GCA_007001815.1)	2.5511	1	1.91258	4.87919
Clostridioides difficile (GCA_900692035.1)	2.5511	1	1.91146	4.87632
Clostridioides difficile CD47 (GCA_000449105.2)	2.5511	1	1.91139	4.87615
Clostridioides difficile (GCA_900690015.1)	2.5511	1	1.91118	4.87561
Clostridioides difficile CD39 (GCA_000448945.2)	2.5511	1	1.90848	4.86874
Clostridioides difficile (GCA_003313565.1)	2.5511	1	1.9082	4.86801
Clostridioides difficile (GCA_900692255.1)	2.5511	1	1.9079	4.86725
Clostridioides difficile (GCA_001972115.1)	2.5511	1	1.90421	4.85784
Prevotella copri (GCA_003459305.1)	8.18415	2	1.18665	4.85586
Clostridioides difficile (GCA_007000475.1)	2.5511	1	1.90337	4.85569
Clostridioides difficile 342 (GCA_000449745.1)	2.5511	1	1.90268	4.85393
Clostridioides difficile Y41 (GCA_000450865.2)	2.5511	1	1.90203	4.85226
Clostridioides difficile F601 (GCA_000452345.2)	2.5511	1	1.90162	4.85123
Clostridioides difficile (GCA_900691815.1)	2.5511	1	1.90121	4.85018
Clostridioides difficile (GCA_007000295.1)	2.5511	1	1.90089	4.84935
Prevotella copri (GCA_009494605.1)	8.23933	2	1.17711	4.8493
Clostridioides difficile (GCA_007000385.1)	2.5511	1	1.90053	4.84843
Clostridioides difficile (GCA_900689445.1)	2.5511	1	1.90046	4.84826
Clostridioides difficile (GCA_002304265.1)	2.5511	1	1.90035	4.84797
Clostridioides difficile (GCA_900691745.1)	2.5511	1	1.90025	4.84772
Clostridioides difficile (GCA_009903385.1)	2.5511	1	1.89978	4.84654
Clostridioides difficile (GCA_007000435.1)	2.5511	1	1.89961	4.84609
Clostridioides difficile CD165 (GCA_000449445.2)	2.5511	1	1.8988	4.84402
Clostridioides difficile P49 (GCA_000451945.2)	2.5511	1	1.89877	4.84396
Clostridioides difficile (GCA_900692205.1)	2.5511	1	1.8983	4.84274
Clostridioides difficile (GCA_009903545.1)	2.5511	1	1.89729	4.84017
Clostridioides difficile Y312 (GCA_000451405.2)	2.5511	1	1.89716	4.83984
Clostridioides difficile (GCA_009903495.1)	2.5511	1	1.89681	4.83895
Clostridioides difficile (GCA_009903395.1)	2.5511	1	1.89656	4.83833
Clostridioides difficile (GCA_007000395.1)	2.5511	1	1.89598	4.83683
Prevotella copri (GCA_009494665.1)	8.23933	2	1.17293	4.83209
Prevotella copri (GCA_009495315.1)	8.23933	2	1.17268	4.83103
Prevotella copri (GCA_009495095.1)	8.23933	2	1.17258	4.83065
Prevotella copri (GCA_009495005.1)	8.23933	2	1.17216	4.82889
Clostridioides difficile CD22 (GCA_000448785.2)	2.5511	1	1.89119	4.82461
Clostridioides difficile DA00165 (GCA_000450225.2)	2.5511	1	1.89105	4.82426
Clostridioides difficile (GCA_901004565.1)	2.5511	1	1.89075	4.82348
Clostridioides difficile DA00149 (GCA_000450165.2)	2.5511	1	1.89045	4.82272
Clostridioides difficile DA00203 (GCA_000450405.2)	2.5511	1	1.8903	4.82235
Clostridioides difficile P6 (GCA_000450625.2)	2.5511	1	1.88958	4.82051
Clostridioides difficile (GCA_003697225.1)	2.5511	1	1.88908	4.81924
Clostridioides difficile (GCA_901004685.1)	2.5511	1	1.88817	4.81691
Clostridioides difficile (GCA_901004895.1)	2.5511	1	1.88618	4.81182
Clostridioides difficile (GCA_003697205.1)	2.5511	1	1.88488	4.80852
Bacteroides caccae (GCA_902388185.1)	3.09392	1	1.55279	4.80419
Clostridioides difficile (GCA_900691155.1)	2.5511	1	1.88275	4.80309
Prevotella copri (GCA_009495235.1)	8.23933	2	1.16542	4.80115
Clostridioides difficile (GCA_900688895.1)	2.5511	1	1.87895	4.79338
Clostridioides difficile (GCA_900688965.1)	2.5511	1	1.87749	4.78967
Clostridioides difficile (GCA_003932675.1)	2.5511	1	1.87724	4.78902
Clostridioides difficile (GCA_007114285.1)	2.5511	1	1.87723	4.78901
Clostridioides difficile 842 (GCA_000449825.2)	2.5511	1	1.87516	4.78372
Clostridioides difficile 824 (GCA_000449785.2)	2.5511	1	1.87515	4.7837
Clostridioides difficile (GCA_901006415.1)	2.5511	1	1.87358	4.77968
Clostridioides difficile (GCA_901004655.1)	2.5511	1	1.87249	4.7769
Clostridioides difficile DA00132 (GCA_000450065.2)	2.5511	1	1.8719	4.77541
Clostridioides difficile (GCA_001971825.1)	2.5511	1	1.87129	4.77384
Clostridioides difficile (GCA_900690175.1)	2.5511	1	1.87069	4.77231
Clostridioides difficile (GCA_901004635.1)	2.5511	1	1.87052	4.77189
Clostridioides difficile (GCA_009903485.1)	2.5511	1	1.87051	4.77187
Clostridioides difficile P20 (GCA_000451725.2)	2.5511	1	1.86963	4.76961
Clostridioides difficile (GCA_007000285.1)	2.5511	1	1.86929	4.76874
Clostridioides difficile (GCA_901006445.1)	2.5511	1	1.86922	4.76856
Clostridioides difficile 6503 (GCA_000193695.2)	2.5511	1	1.8684	4.76648
Clostridioides difficile (GCA_901004675.1)	2.5511	1	1.86791	4.76523
Clostridioides difficile (GCA_900688915.1)	2.5511	1	1.86756	4.76433
Clostridioides difficile (GCA_901006015.1)	2.5511	1	1.86729	4.76365
Clostridioides difficile CD181 (GCA_000449585.2)	2.5511	1	1.86427	4.75595
Clostridioides difficile (GCA_012956705.1)	2.5511	1	1.8642	4.75577
Clostridioides difficile (GCA_900688195.1)	2.5511	1	1.86389	4.75497
Clostridioides difficile (GCA_900691755.1)	2.5511	1	1.86284	4.7523
Clostridioides difficile (GCA_901004475.1)	2.5511	1	1.86209	4.75037
Clostridioides difficile P1 (GCA_000450925.2)	2.5511	1	1.86186	4.7498
Clostridioides difficile CD51 (GCA_000449145.2)	2.5511	1	1.85983	4.74463
Clostridioides difficile Y215 (GCA_000451265.2)	2.5511	1	1.85941	4.74353
Clostridioides difficile (GCA_007001905.1)	2.5511	1	1.85864	4.74159
Clostridioides difficile (GCA_004684565.1)	2.5511	1	1.85808	4.74014
Clostridioides difficile CD133 (GCA_000449345.2)	2.5511	1	1.85749	4.73865
Clostridioides difficile (GCA_003863275.1)	2.5511	1	1.85676	4.73677
Clostridioides difficile DA00196 (GCA_000450365.2)	2.5511	1	1.85607	4.73503
Clostridioides difficile (GCA_003862755.1)	2.5511	1	1.85537	4.73323
Clostridioides difficile (GCA_003862835.1)	2.5511	1	1.85489	4.73202
Clostridioides difficile (GCA_007001365.1)	2.5511	1	1.85316	4.72761
Clostridium perfringens (GCA_016026995.1)	3.09392	1	1.5279	4.72721
Clostridioides difficile (GCA_009730495.1)	2.5511	1	1.8526	4.72617
Clostridioides difficile (GCA_007001285.1)	2.5511	1	1.85215	4.72501
Clostridioides difficile (GCA_900691975.1)	2.5511	1	1.85155	4.72349
Clostridioides difficile (GCA_006408435.1)	2.5511	1	1.85049	4.72079
Clostridioides difficile (GCA_006381025.1)	2.5511	1	1.85008	4.71974
Clostridioides difficile (GCA_002945755.1)	2.5511	1	1.84848	4.71567
Clostridioides difficile (GCA_006380895.1)	2.5511	1	1.84748	4.71312
Clostridioides difficile (GCA_009903525.1)	2.5511	1	1.84713	4.71222
Clostridioides difficile (GCA_006380905.1)	2.5511	1	1.84706	4.71205
Clostridioides difficile (GCA_001757585.1)	2.5511	1	1.84701	4.71191
Clostridioides difficile (GCA_001972015.1)	2.5511	1	1.84614	4.70968
Clostridioides difficile (GCA_900691855.1)	2.5511	1	1.84531	4.70758
Clostridioides difficile (GCA_901006055.1)	2.5511	1	1.84516	4.70719
Clostridioides difficile (GCA_901006075.1)	2.5511	1	1.84415	4.70461
Clostridioides difficile (GCA_903181475.1)	2.5511	1	1.8436	4.70321
Clostridioides difficile (GCA_001757625.1)	2.5511	1	1.84347	4.70288
Clostridioides difficile (GCA_003490105.1)	2.5511	1	1.84335	4.70256
Clostridioides difficile (GCA_003862945.1)	2.5511	1	1.8427	4.7009
Clostridioides difficile (GCA_004684655.1)	2.5511	1	1.84192	4.69894
Clostridioides difficile (GCA_004684675.1)	2.5511	1	1.8418	4.69862
Clostridioides difficile (GCA_901006255.1)	2.5511	1	1.84167	4.69829
Clostridioides difficile (GCA_009867095.1)	2.5511	1	1.84116	4.69699
Clostridioides difficile (GCA_901006345.1)	2.5511	1	1.841	4.69659
Bacteroides uniformis (GCA_009020075.1)	3.09392	1	1.51735	4.69456
Clostridioides difficile (GCA_901006185.1)	2.5511	1	1.83984	4.69362
Clostridioides difficile (GCA_901006285.1)	2.5511	1	1.83951	4.69278
Clostridioides difficile (GCA_901006165.1)	2.5511	1	1.83917	4.6919
Clostridioides difficile (GCA_901005895.1)	2.5511	1	1.83915	4.69185
Clostridioides difficile (GCA_901006265.1)	2.5511	1	1.83785	4.68855
Clostridioides difficile (GCA_901006085.1)	2.5511	1	1.83783	4.68848
Clostridioides difficile (GCA_901006315.1)	2.5511	1	1.83717	4.6868
Clostridioides difficile (GCA_002303305.1)	2.5511	1	1.83695	4.68624
Clostridioides difficile (GCA_901006305.1)	2.5511	1	1.83692	4.68616
Clostridioides difficile (GCA_901006045.1)	2.5511	1	1.83686	4.68602
Clostridioides difficile (GCA_006380915.1)	2.5511	1	1.83659	4.68534
Clostridioides difficile (GCA_900687965.1)	2.5511	1	1.83577	4.68323
Clostridioides difficile (GCA_901006235.1)	2.5511	1	1.83572	4.68312
Clostridioides difficile (GCA_901006295.1)	2.5511	1	1.83563	4.68288
Clostridioides difficile (GCA_901006335.1)	2.5511	1	1.83559	4.68277
Clostridioides difficile (GCA_900690635.1)	2.5511	1	1.83491	4.68103
Clostridioides difficile M120 (GCA_000210435.1)	2.5511	1	1.83482	4.68081
Clostridioides difficile (GCA_901005975.1)	2.5511	1	1.83446	4.67989
Clostridioides difficile (GCA_901006365.1)	2.5511	1	1.83435	4.6796
Clostridioides difficile (GCA_900690625.1)	2.5511	1	1.83418	4.67918
Clostridioides difficile (GCA_901006245.1)	2.5511	1	1.83409	4.67895
Clostridioides difficile (GCA_900690155.1)	2.5511	1	1.83405	4.67884
Clostridioides difficile (GCA_901006065.1)	2.5511	1	1.83398	4.67866
Prevotella hominis (GCA_004535825.1)	10.1174	3	1.38725	4.67842
Clostridioides difficile (GCA_900689035.1)	2.5511	1	1.83377	4.67812
Clostridioides difficile (GCA_901006195.1)	2.5511	1	1.83286	4.6758
Bacteroides uniformis (GCA_009020045.1)	3.09392	1	1.51128	4.67577
Clostridioides difficile (GCA_901006275.1)	2.5511	1	1.83279	4.67563
Clostridioides difficile (GCA_003327345.1)	2.5511	1	1.83239	4.67461
Clostridioides difficile (GCA_900690385.1)	2.5511	1	1.83234	4.67447
Clostridioides difficile M120 (GCA_900095895.1)	2.5511	1	1.83189	4.67333
Clostridioides difficile (GCA_900690645.1)	2.5511	1	1.83165	4.67272
Clostridioides difficile (GCA_901006355.1)	2.5511	1	1.83159	4.67257
Clostridioides difficile (GCA_900689055.1)	2.5511	1	1.83154	4.67245
Clostridioides difficile (GCA_006379335.1)	2.5511	1	1.8315	4.67234
Clostridioides difficile (GCA_900690395.1)	2.5511	1	1.8314	4.67208
Clostridioides difficile (GCA_900690435.1)	2.5511	1	1.83122	4.67164
Bacteroides xylanisolvens (GCA_009102045.1)	3.53516	1	1.32091	4.66963
Clostridioides difficile (GCA_900690455.1)	2.5511	1	1.82978	4.66795
Clostridioides difficile CD26A54_R (GCA_001484885.1)	2.5511	1	1.82977	4.66792
Clostridioides difficile (GCA_901005865.1)	2.5511	1	1.82968	4.6677
Clostridioides difficile (GCA_001971835.1)	2.5511	1	1.8295	4.66725
Clostridioides difficile (GCA_900690415.1)	2.5511	1	1.82934	4.66684
Clostridioides difficile (GCA_900690145.1)	2.5511	1	1.82914	4.66632
Clostridioides difficile (GCA_900690065.1)	2.5511	1	1.82892	4.66575
Clostridioides difficile (GCA_006408375.1)	2.5511	1	1.82891	4.66573
Clostridioides difficile (GCA_900690475.1)	2.5511	1	1.82887	4.66564
Clostridioides difficile (GCA_006408415.1)	2.5511	1	1.82863	4.66503
Clostridioides difficile (GCA_901006435.1)	2.5511	1	1.82857	4.66487
Clostridioides difficile (GCA_901005915.1)	2.5511	1	1.8285	4.66469
Clostridioides difficile (GCA_900691985.1)	2.5511	1	1.82841	4.66446
Clostridioides difficile (GCA_901523085.1)	2.5511	1	1.82839	4.66441
Clostridioides difficile (GCA_001972005.1)	2.5511	1	1.82816	4.66383
Clostridioides difficile (GCA_900690335.1)	2.5511	1	1.82816	4.66383
Clostridioides difficile (GCA_007114555.1)	2.5511	1	1.82767	4.66257
Clostridioides difficile (GCA_901004855.1)	2.5511	1	1.82753	4.66222
Clostridioides difficile (GCA_901006205.1)	2.5511	1	1.82697	4.66078
Clostridioides difficile (GCA_901006135.1)	2.5511	1	1.82684	4.66046
Clostridioides difficile (GCA_006380825.1)	2.5511	1	1.82654	4.65968
Clostridioides difficile (GCA_900073115.1)	2.5511	1	1.82642	4.65937
Clostridioides difficile (GCA_002303655.1)	2.5511	1	1.82637	4.65925
Clostridioides difficile (GCA_901006035.1)	2.5511	1	1.82605	4.65843
Clostridioides difficile P41 (GCA_000473605.2)	2.5511	1	1.82603	4.65838
Clostridioides difficile P50 (GCA_000451965.2)	2.5511	1	1.82602	4.65837
Clostridioides difficile (GCA_901006125.1)	2.5511	1	1.82546	4.65693
Clostridioides difficile (GCA_901005955.1)	2.5511	1	1.82437	4.65414
Clostridioides difficile (GCA_900690085.1)	2.5511	1	1.82433	4.65406
Clostridioides difficile CD104 (GCA_000451245.2)	2.5511	1	1.82414	4.65357
Clostridioides difficile (GCA_901006115.1)	2.5511	1	1.82374	4.65255
Clostridioides difficile (GCA_007001935.1)	2.5511	1	1.82365	4.65232
Clostridioides difficile (GCA_007001185.1)	2.5511	1	1.82316	4.65106
Clostridioides difficile (GCA_003482225.1)	2.5511	1	1.823	4.65066
Bacteroides caccae (GCA_004167345.1)	3.09392	1	1.50297	4.65006
Clostridioides difficile (GCA_901005905.1)	2.5511	1	1.82253	4.64947
Bacteroides caccae (GCA_008572505.1)	3.09392	1	1.50272	4.64929
Clostridioides difficile CD26A54_S (GCA_001484895.1)	2.5511	1	1.82226	4.64878
Clostridioides difficile (GCA_901005875.1)	2.5511	1	1.82203	4.64819
Clostridioides difficile (GCA_901005925.1)	2.5511	1	1.82114	4.6459
Bacteroides caccae (GCA_008572305.1)	3.09392	1	1.50162	4.64587
Clostridioides difficile (GCA_001971875.1)	2.5511	1	1.82093	4.64538
Clostridioides difficile (GCA_900688525.1)	2.5511	1	1.8197	4.64225
Clostridioides difficile (GCA_901002645.1)	2.5511	1	1.81815	4.63829
Clostridioides difficile (GCA_901005845.1)	2.5511	1	1.81815	4.63827
Clostridioides difficile CD46 (GCA_000449085.2)	2.5511	1	1.81789	4.63762
Clostridioides difficile (GCA_007114145.1)	2.5511	1	1.81568	4.63199
Clostridioides difficile (GCA_001972065.1)	2.5511	1	1.81566	4.63194
Clostridioides difficile (GCA_002301695.1)	2.5511	1	1.81564	4.63187
Bacteroides caccae (GCA_008572465.1)	3.09392	1	1.49662	4.63042
Clostridioides difficile F200 (GCA_000452265.2)	2.5511	1	1.81473	4.62956
Clostridioides difficile (GCA_901006105.1)	2.5511	1	1.81465	4.62935
Clostridioides difficile (GCA_002304585.1)	2.5511	1	1.8144	4.62872
Clostridioides difficile P75 (GCA_000452185.2)	2.5511	1	1.81394	4.62754
Clostridioides difficile (GCA_003932645.1)	2.5511	1	1.81383	4.62727
Clostridioides difficile DA00145 (GCA_000450145.2)	2.5511	1	1.81372	4.62698
Clostridioides difficile (GCA_901004495.1)	2.5511	1	1.81367	4.62686
Clostridioides difficile CD45 (GCA_000449065.2)	2.5511	1	1.81324	4.62576
Clostridioides difficile (GCA_901002495.1)	2.5511	1	1.81319	4.62564
Clostridioides difficile CD68 (GCA_000449165.2)	2.5511	1	1.8128	4.62463
Prevotella copri (GCA_009494375.1)	3.60837	1	1.27998	4.61865
Clostridioides difficile (GCA_901002675.1)	2.5511	1	1.80883	4.6145
Clostridioides difficile (GCA_900687655.1)	2.5511	1	1.80721	4.61037
Clostridioides difficile (GCA_001971925.1)	2.5511	1	1.8066	4.60883
Clostridioides difficile Y10 (GCA_000450825.2)	2.5511	1	1.8045	4.60346
Prevotella copri (GCA_009495335.1)	3.60837	1	1.27403	4.59717
Clostridioides difficile (GCA_007001985.1)	2.5511	1	1.80159	4.59605
Clostridioides difficile (GCA_900689825.1)	2.5511	1	1.80101	4.59456
Clostridioides difficile (GCA_901005795.1)	2.5511	1	1.801	4.59453
Clostridioides difficile (GCA_006380835.1)	2.5511	1	1.80068	4.59371
Clostridioides difficile (GCA_901005945.1)	2.5511	1	1.80039	4.59298
Clostridioides difficile (GCA_003313545.1)	2.5511	1	1.79894	4.58927
Clostridioides difficile P19 (GCA_000451705.1)	2.5511	1	1.79819	4.58736
Clostridioides difficile (GCA_900095905.1)	2.5511	1	1.79769	4.58609
Clostridioides difficile (GCA_007114055.1)	2.5511	1	1.79753	4.58569
Bacteroides caccae (GCA_008572485.1)	3.09392	1	1.4816	4.58393
Clostridioides difficile (GCA_003313585.1)	2.5511	1	1.7968	4.58382
Clostridioides difficile (GCA_900684005.1)	2.5511	1	1.79666	4.58347
Clostridioides difficile (GCA_901006395.1)	2.5511	1	1.79556	4.58066
Clostridioides difficile (GCA_900684025.1)	2.5511	1	1.79551	4.58052
Clostridioides difficile P9 (GCA_000451625.2)	2.5511	1	1.79504	4.57932
Clostridioides difficile (GCA_003327385.1)	2.5511	1	1.79491	4.57899
Clostridioides difficile (GCA_901004695.1)	2.5511	1	1.79449	4.57793
Clostridioides difficile DA00313 (GCA_000450705.2)	2.5511	1	1.7944	4.5777
Clostridioides difficile (GCA_901004815.1)	2.5511	1	1.79437	4.57763
Clostridioides difficile (GCA_901005805.1)	2.5511	1	1.79405	4.57679
Clostridioides difficile P31 (GCA_000451785.2)	2.5511	1	1.79291	4.57389
Clostridioides difficile (GCA_901005835.1)	2.5511	1	1.79257	4.57302
Clostridioides difficile DA00191 (GCA_000450305.2)	2.5511	1	1.79244	4.5727
Clostridioides difficile (GCA_901005855.1)	2.5511	1	1.79181	4.57109
Clostridioides difficile (GCA_901002095.1)	2.5511	1	1.79093	4.56884
Clostridioides difficile (GCA_901004905.1)	2.5511	1	1.79084	4.56862
Clostridioides difficile (GCA_002302115.1)	2.5511	1	1.79033	4.56731
Clostridioides difficile (GCA_901006215.1)	2.5511	1	1.79016	4.56687
Clostridioides difficile (GCA_003863145.1)	2.5511	1	1.79001	4.56648
Clostridioides difficile (GCA_901006385.1)	2.5511	1	1.78999	4.56644
Clostridioides difficile (GCA_007000675.1)	2.5511	1	1.78957	4.56537
Clostridioides difficile (GCA_900684055.1)	2.5511	1	1.78933	4.56475
Clostridioides difficile (GCA_900689435.1)	2.5511	1	1.7892	4.56442
Clostridioides difficile P15 (GCA_000451685.2)	2.5511	1	1.78884	4.56351
Clostridioides difficile (GCA_901006175.1)	2.5511	1	1.78812	4.56167
Clostridioides difficile P23 (GCA_000451065.2)	2.5511	1	1.78807	4.56154
Clostridioides difficile (GCA_001971935.1)	2.5511	1	1.7875	4.56008
Clostridioides difficile (GCA_901002555.1)	2.5511	1	1.78656	4.5577
Clostridioides difficile (GCA_007001845.1)	2.5511	1	1.78585	4.55588
Clostridioides difficile (GCA_901005755.1)	2.5511	1	1.78537	4.55467
Clostridioides difficile (GCA_015732535.1)	2.5511	1	1.78535	4.55461
Clostridioides difficile P5 (GCA_000450965.2)	2.5511	1	1.78518	4.55418
Clostridioides difficile (GCA_900689965.1)	2.5511	1	1.784	4.55117
Clostridioides difficile DA00210 (GCA_000450425.2)	2.5511	1	1.78367	4.55033
Clostridioides difficile P32 (GCA_000451805.1)	2.5511	1	1.78276	4.548
Clostridioides difficile (GCA_901005785.1)	2.5511	1	1.7827	4.54785
Parabacteroides distasonis (GCA_013267615.1)	3.09392	1	1.46982	4.54751
Clostridioides difficile BJ08 (GCA_001010825.1)	2.5511	1	1.7825	4.54734
Clostridioides difficile (GCA_901005995.1)	2.5511	1	1.78216	4.54646
Clostridioides difficile P29 (GCA_000451745.2)	2.5511	1	1.78007	4.54114
Clostridioides difficile (GCA_002946035.1)	2.5511	1	1.77937	4.53935
Clostridioides difficile (GCA_900690515.1)	2.5511	1	1.7786	4.5374
Clostridioides difficile CD196 (GCA_000085225.1)	2.5511	1	1.77856	4.53728
Clostridioides difficile (GCA_003327365.1)	2.5511	1	1.77796	4.53574
Clostridioides difficile (GCA_901006425.1)	2.5511	1	1.77792	4.53564
Clostridioides difficile (GCA_900744365.1)	2.5511	1	1.77751	4.5346
Clostridioides difficile (GCA_901004725.1)	2.5511	1	1.77719	4.5338
Clostridioides difficile DA00195 (GCA_000450345.2)	2.5511	1	1.77685	4.53293
Clostridioides difficile (GCA_002945945.1)	2.5511	1	1.7765	4.53204
Clostridioides difficile (GCA_901004665.1)	2.5511	1	1.7761	4.531
Clostridioides difficile (GCA_001971865.1)	2.5511	1	1.77563	4.5298
Clostridioides difficile (GCA_002945855.1)	2.5511	1	1.77557	4.52965
Clostridioides difficile (GCA_002945665.1)	2.5511	1	1.77495	4.52808
Clostridioides difficile (GCA_002946135.1)	2.5511	1	1.77483	4.52776
Clostridioides difficile DA00244 (GCA_000450565.2)	2.5511	1	1.77413	4.52599
Clostridioides difficile (GCA_900684135.1)	2.5511	1	1.7733	4.52387
Clostridioides difficile (GCA_002946195.1)	2.5511	1	1.77294	4.52296
Clostridioides difficile BI1 (GCA_000211235.1)	2.5511	1	1.77272	4.52238
Bacteroides faecis (GCA_008571625.1)	3.09392	1	1.46147	4.52167
Clostridioides difficile P45 (GCA_000451885.2)	2.5511	1	1.77171	4.5198
Clostridioides difficile (GCA_002945415.1)	2.5511	1	1.77136	4.51891
Clostridioides difficile P74 (GCA_000452165.2)	2.5511	1	1.77118	4.51845
Clostridioides difficile (GCA_900691835.1)	2.5511	1	1.76984	4.51505
Clostridioides difficile (GCA_900744445.1)	2.5511	1	1.76871	4.51217
Clostridioides difficile (GCA_900744495.1)	2.5511	1	1.7687	4.51214
Clostridioides difficile (GCA_003625435.1)	2.5511	1	1.76619	4.50572
Clostridioides difficile P59 (GCA_000452005.1)	2.5511	1	1.76591	4.50501
Clostridioides difficile (GCA_901004925.1)	2.5511	1	1.76572	4.50453
Clostridioides difficile (GCA_900744455.1)	2.5511	1	1.7653	4.50347
Clostridioides difficile (GCA_900687825.1)	2.5511	1	1.76525	4.50332
Clostridioides difficile (GCA_002301085.1)	2.5511	1	1.76515	4.50309
Clostridioides difficile (GCA_003482325.1)	2.5511	1	1.76485	4.50232
Clostridioides difficile (GCA_002939365.1)	2.5511	1	1.76371	4.4994
Clostridioides difficile P13 (GCA_000451665.2)	2.5511	1	1.76311	4.49787
Clostridioides difficile P48 (GCA_000451925.2)	2.5511	1	1.76098	4.49243
Clostridioides difficile CD41 (GCA_000448985.2)	2.5511	1	1.76057	4.49138
Clostridioides difficile DA00183 (GCA_000450285.2)	2.5511	1	1.75999	4.4899
Clostridioides difficile (GCA_002301805.1)	2.5511	1	1.75861	4.48638
Clostridioides difficile CD212 (GCA_000449725.2)	2.5511	1	1.75844	4.48595
Clostridioides difficile (GCA_006380995.1)	2.5511	1	1.75839	4.48582
Prevotella copri (GCA_009493825.1)	11.196	3	1.20191	4.48553
Clostridioides difficile DA00142 (GCA_000450125.1)	2.5511	1	1.75806	4.48499
Clostridioides difficile (GCA_901004545.1)	2.5511	1	1.75739	4.48329
Clostridioides difficile (GCA_002301735.1)	2.5511	1	1.75721	4.48281
Clostridioides difficile (GCA_006381045.1)	2.5511	1	1.75583	4.4793
Clostridioides difficile CD201 (GCA_000449665.2)	2.5511	1	1.755	4.47718
Clostridioides difficile (GCA_002946515.2)	2.5511	1	1.75482	4.47672
Clostridioides difficile (GCA_002303715.1)	2.5511	1	1.75455	4.47603
Clostridioides difficile (GCA_003697245.1)	2.5511	1	1.75413	4.47497
Clostridioides difficile (GCA_002946535.2)	2.5511	1	1.7541	4.47488
Clostridioides difficile (GCA_002301125.1)	2.5511	1	1.75403	4.4747
Clostridioides difficile (GCA_900689755.1)	2.5511	1	1.75363	4.4737
Clostridioides difficile (GCA_002946555.2)	2.5511	1	1.75356	4.47351
Clostridioides difficile CD69 (GCA_000449185.2)	2.5511	1	1.75316	4.4725
Clostridioides difficile (GCA_900688445.1)	2.5511	1	1.75294	4.47193
Clostridioides difficile P3 (GCA_000451565.2)	2.5511	1	1.75191	4.4693
Clostridioides difficile P33 (GCA_000473585.2)	2.5511	1	1.75188	4.46923
Clostridioides difficile (GCA_002301675.1)	2.5511	1	1.75184	4.46913
Clostridioides difficile DA00275 (GCA_000449625.2)	2.5511	1	1.75168	4.4687
Clostridioides difficile (GCA_002301025.1)	2.5511	1	1.75139	4.46796
Clostridioides difficile (GCA_002302005.1)	2.5511	1	1.75082	4.46651
Clostridioides difficile (GCA_003482365.1)	2.5511	1	1.75082	4.46651
Clostridioides difficile F249 (GCA_000450745.2)	2.5511	1	1.75081	4.46649
Clostridioides difficile (GCA_901004785.1)	2.5511	1	1.75025	4.46506
Clostridioides difficile (GCA_007002415.1)	2.5511	1	1.74992	4.46422
Clostridioides difficile (GCA_008245165.1)	2.5511	1	1.74851	4.46061
Clostridioides difficile (GCA_007000555.1)	2.5511	1	1.74835	4.46022
Clostridioides difficile (GCA_007002465.1)	2.5511	1	1.74827	4.46002
Clostridioides difficile (GCA_003482125.1)	2.5511	1	1.74825	4.45995
Clostridioides difficile (GCA_900447055.1)	2.5511	1	1.7482	4.45984
Clostridioides difficile (GCA_007002485.1)	2.5511	1	1.74793	4.45914
Clostridioides difficile (GCA_900688505.1)	2.5511	1	1.74783	4.45888
Clostridioides difficile (GCA_002302245.1)	2.5511	1	1.74692	4.45658
Clostridioides difficile (GCA_007114585.1)	2.5511	1	1.7467	4.45601
Clostridioides difficile (GCA_002304575.1)	2.5511	1	1.74581	4.45375
Clostridioides difficile (GCA_002302795.1)	2.5511	1	1.74569	4.45344
Clostridioides difficile (GCA_901005025.1)	2.5511	1	1.74519	4.45216
Clostridioides difficile (GCA_006380875.1)	2.5511	1	1.74359	4.44807
Clostridioides difficile (GCA_901004575.1)	2.5511	1	1.74358	4.44805
Clostridioides difficile P24 (GCA_000451085.2)	2.5511	1	1.74338	4.44753
Clostridioides difficile (GCA_002301255.1)	2.5511	1	1.74324	4.44718
Clostridioides difficile (GCA_002303585.1)	2.5511	1	1.74313	4.44689
Clostridioides difficile (GCA_002301265.1)	2.5511	1	1.74253	4.44536
Clostridioides difficile (GCA_007002455.1)	2.5511	1	1.74176	4.4434
Clostridioides difficile P68 (GCA_000473685.2)	2.5511	1	1.74119	4.44196
Clostridioides difficile P30 (GCA_000451765.1)	2.5511	1	1.74085	4.44109
Clostridioides difficile (GCA_001972195.1)	2.5511	1	1.74048	4.44015
Clostridioides difficile (GCA_003327325.1)	2.5511	1	1.74023	4.43951
Clostridioides difficile (GCA_002301835.1)	2.5511	1	1.73988	4.4386
Clostridioides difficile (GCA_901004975.1)	2.5511	1	1.738	4.43382
Clostridioides difficile (GCA_002301145.1)	2.5511	1	1.7377	4.43305
Clostridioides difficile CD13 (GCA_000448885.2)	2.5511	1	1.73733	4.4321
Clostridioides difficile CD90 (GCA_000451205.2)	2.5511	1	1.73695	4.43113
Clostridioides difficile Y381 (GCA_000451545.2)	2.5511	1	1.73666	4.43039
Clostridioides difficile (GCA_003482165.1)	2.5511	1	1.73588	4.4284
Clostridioides difficile DA00131 (GCA_000450045.2)	2.5511	1	1.73569	4.42793
Clostridioides difficile DA00130 (GCA_000473565.2)	2.5511	1	1.73568	4.42788
Clostridioides difficile (GCA_006408255.1)	2.5511	1	1.73548	4.42739
Clostridioides difficile (GCA_007002215.1)	2.5511	1	1.73428	4.42433
Clostridioides difficile (GCA_002302725.1)	2.5511	1	1.73414	4.42396
Clostridioides difficile (GCA_002301185.1)	2.5511	1	1.7341	4.42385
Clostridioides difficile (GCA_002302465.1)	2.5511	1	1.73404	4.42372
Clostridioides difficile (GCA_006381115.1)	2.5511	1	1.73362	4.42265
Clostridioides difficile (GCA_900446965.1)	2.5511	1	1.73309	4.42128
Clostridioides difficile (GCA_002303045.1)	2.5511	1	1.73285	4.42068
Clostridioides difficile P70 (GCA_000452085.2)	2.5511	1	1.73254	4.41989
Clostridioides difficile (GCA_002302805.1)	2.5511	1	1.73238	4.41948
Clostridioides difficile (GCA_002301435.1)	2.5511	1	1.7321	4.41877
Clostridioides difficile (GCA_007000795.1)	2.5511	1	1.7321	4.41875
Clostridioides difficile (GCA_901002505.1)	2.5511	1	1.73177	4.41793
Clostridioides difficile (GCA_900687935.1)	2.5511	1	1.73156	4.41739
Clostridioides difficile (GCA_006380975.1)	2.5511	1	1.73146	4.41712
Clostridioides difficile (GCA_002301635.1)	2.5511	1	1.73142	4.41703
Clostridioides difficile (GCA_007002385.1)	2.5511	1	1.73071	4.41522
Clostridioides difficile (GCA_002303325.1)	2.5511	1	1.73055	4.41482
Clostridioides difficile (GCA_901004585.1)	2.5511	1	1.73032	4.41422
Clostridioides difficile (GCA_001972165.1)	2.5511	1	1.73025	4.41405
Clostridioides difficile P38 (GCA_000451825.1)	2.5511	1	1.73	4.41342
Clostridioides difficile (GCA_000826625.2)	2.5511	1	1.72989	4.41313
Clostridioides difficile (GCA_002302075.1)	2.5511	1	1.72973	4.41271
Clostridioides difficile (GCA_002302085.1)	2.5511	1	1.72971	4.41267
Clostridioides difficile (GCA_002302925.1)	2.5511	1	1.72953	4.41221
Clostridioides difficile DA00160 (GCA_000450205.2)	2.5511	1	1.72927	4.41154
Clostridioides difficile (GCA_007001435.1)	2.5511	1	1.72919	4.41133
Clostridioides difficile CD49 (GCA_000449125.2)	2.5511	1	1.72899	4.41082
Clostridioides difficile (GCA_007002285.1)	2.5511	1	1.72667	4.40492
Clostridioides difficile (GCA_002303445.1)	2.5511	1	1.72648	4.40443
Clostridioides difficile (GCA_001971905.1)	2.5511	1	1.72585	4.40281
Clostridioides difficile (GCA_007002325.1)	2.5511	1	1.72532	4.40147
Clostridioides difficile (GCA_900685905.1)	2.5511	1	1.72509	4.40088
Clostridioides difficile (GCA_003863045.1)	2.5511	1	1.72487	4.40032
Clostridioides difficile (GCA_900687595.1)	2.5511	1	1.72486	4.40029
Clostridioides difficile (GCA_900684125.1)	2.5511	1	1.7241	4.39836
Clostridioides difficile (GCA_016093995.1)	2.5511	1	1.72409	4.39832
Clostridioides difficile (GCA_901004775.1)	2.5511	1	1.72327	4.39623
Clostridioides difficile (GCA_007002345.1)	2.5511	1	1.72315	4.39593
Clostridioides difficile P46 (GCA_000451905.2)	2.5511	1	1.72261	4.39455
Clostridioides difficile (GCA_003863005.1)	2.5511	1	1.72243	4.39408
Clostridioides difficile (GCA_901002625.1)	2.5511	1	1.722	4.39301
Clostridioides difficile (GCA_900164175.1)	2.5511	1	1.72172	4.39229
Clostridioides difficile P37 (GCA_000473625.2)	2.5511	1	1.72156	4.39187
Clostridioides difficile (GCA_002302765.1)	2.5511	1	1.72153	4.3918
Bacteroides fragilis str. 3719 A10 (GCA_000598845.1)	3.09392	1	1.41914	4.39071
Clostridioides difficile P25 (GCA_000451105.2)	2.5511	1	1.71992	4.38768
Clostridioides difficile (GCA_000821005.1)	2.5511	1	1.71973	4.3872
Clostridioides difficile (GCA_001984465.1)	2.5511	1	1.71906	4.38549
Clostridioides difficile CD17 (GCA_000448725.2)	2.5511	1	1.71871	4.38461
Clostridioides difficile (GCA_901004525.1)	2.5511	1	1.71851	4.3841
Clostridioides difficile (GCA_901006475.1)	2.5511	1	1.71794	4.38265
Clostridioides difficile P73 (GCA_000452145.1)	2.5511	1	1.71782	4.38233
Clostridioides difficile (GCA_003863305.1)	2.5511	1	1.71755	4.38163
Clostridioides difficile (GCA_007001865.1)	2.5511	1	1.71721	4.38078
Clostridioides difficile Y231 (GCA_000451425.2)	2.5511	1	1.71643	4.3788
Clostridioides difficile (GCA_002812625.1)	2.5511	1	1.7164	4.37872
Clostridioides difficile (GCA_001972135.1)	2.5511	1	1.71638	4.37866
Clostridioides difficile (GCA_901006375.1)	2.5511	1	1.71607	4.37787
Clostridioides difficile (GCA_015686615.1)	2.5511	1	1.7156	4.37668
Clostridioides difficile F480 (GCA_000452285.2)	2.5511	1	1.71546	4.3763
Clostridioides difficile (GCA_002301975.1)	2.5511	1	1.71458	4.37406
Clostridioides difficile (GCA_003327375.1)	2.5511	1	1.71437	4.37354
Clostridioides difficile (GCA_003862685.1)	2.5511	1	1.71437	4.37353
Clostridioides difficile (GCA_002303675.1)	2.5511	1	1.71428	4.3733
Clostridioides difficile (GCA_901004955.1)	2.5511	1	1.71414	4.37296
Clostridioides difficile (GCA_002303345.1)	2.5511	1	1.71395	4.37245
Clostridioides difficile (GCA_001577795.1)	2.5511	1	1.71342	4.37112
Clostridioides difficile (GCA_900164655.1)	2.5511	1	1.71317	4.37046
Clostridioides difficile (GCA_003327755.1)	2.5511	1	1.71313	4.37036
Clostridioides difficile (GCA_003482255.1)	2.5511	1	1.71305	4.37016
Clostridioides difficile (GCA_900691875.1)	2.5511	1	1.7114	4.36595
Clostridioides difficile (GCA_007001855.1)	2.5511	1	1.711	4.36493
Clostridioides difficile (GCA_901004985.1)	2.5511	1	1.71071	4.36419
Clostridioides difficile (GCA_007113975.1)	2.5511	1	1.71054	4.36377
Clostridioides difficile (GCA_901004965.1)	2.5511	1	1.71007	4.36257
Clostridioides difficile (GCA_002301945.1)	2.5511	1	1.70986	4.36202
Clostridioides difficile (GCA_002303165.1)	2.5511	1	1.70979	4.36185
Clostridioides difficile DA00232 (GCA_000450525.2)	2.5511	1	1.70977	4.36178
Clostridioides difficile (GCA_001971985.1)	2.5511	1	1.7095	4.36112
Clostridioides difficile (GCA_002812605.1)	2.5511	1	1.7095	4.36111
Clostridioides difficile (GCA_002301235.1)	2.5511	1	1.70949	4.36109
Clostridioides difficile (GCA_900165795.1)	2.5511	1	1.70937	4.36079
Clostridioides difficile (GCA_015686625.1)	2.5511	1	1.70917	4.36027
Clostridioides difficile (GCA_901004795.1)	2.5511	1	1.70899	4.35982
Clostridioides difficile P77 (GCA_000452205.2)	2.5511	1	1.70877	4.35924
Clostridioides difficile (GCA_901005005.1)	2.5511	1	1.70858	4.35877
Clostridioides difficile (GCA_007114005.1)	2.5511	1	1.70818	4.35774
Clostridioides difficile (GCA_900696735.1)	2.5511	1	1.70766	4.35642
Clostridioides difficile (GCA_901004835.1)	2.5511	1	1.70711	4.355
Clostridioides difficile (GCA_014236775.1)	2.5511	1	1.70691	4.3545
Clostridioides difficile CD109 (GCA_000449245.2)	2.5511	1	1.70665	4.35383
Clostridioides difficile (GCA_004684575.1)	2.5511	1	1.70576	4.35157
Clostridioides difficile (GCA_007001405.1)	2.5511	1	1.70559	4.35114
Clostridioides difficile (GCA_001939005.1)	2.5511	1	1.70519	4.35011
Clostridioides difficile (GCA_002301525.1)	2.5511	1	1.70487	4.3493
Prevotella copri (GCA_014870835.1)	11.346	3	1.14909	4.34585
Clostridioides difficile P78 (GCA_000452045.2)	2.5511	1	1.70255	4.34337
Clostridioides difficile P72 (GCA_000452105.2)	2.5511	1	1.70253	4.34332
Clostridioides difficile (GCA_002303635.1)	2.5511	1	1.70197	4.34189
Clostridioides difficile (GCA_003863135.1)	2.5511	1	1.70157	4.34087
Clostridioides difficile (GCA_004684585.1)	2.5511	1	1.70043	4.33798
Clostridioides difficile (GCA_900687925.1)	2.5511	1	1.70024	4.33748
Clostridioides difficile DA00114 (GCA_000449965.2)	2.5511	1	1.69956	4.33575
Clostridioides difficile (GCA_003862785.1)	2.5511	1	1.69947	4.33551
Clostridioides difficile (GCA_006454575.1)	2.5511	1	1.69923	4.33492
Clostridioides difficile (GCA_002234355.1)	2.5511	1	1.69806	4.33192
Clostridioides difficile (GCA_003862565.1)	2.5511	1	1.69735	4.33012
Clostridioides difficile CD88 (GCA_000452425.2)	2.5511	1	1.69705	4.32934
Clostridioides difficile (GCA_003013435.1)	2.5511	1	1.697	4.32922
Clostridioides difficile (GCA_003862855.1)	2.5511	1	1.69679	4.32868
Clostridioides difficile (GCA_900165625.1)	2.5511	1	1.69669	4.32842
Clostridioides difficile (GCA_003862595.1)	2.5511	1	1.69666	4.32836
Clostridioides difficile (GCA_003862965.1)	2.5511	1	1.69613	4.327
Bacteroides faecis (GCA_004167845.1)	3.09392	1	1.39846	4.32671
Clostridioides difficile (GCA_001971945.1)	2.5511	1	1.69588	4.32636
Clostridioides difficile (GCA_007114015.1)	2.5511	1	1.69552	4.32544
Clostridioides difficile (GCA_007113935.1)	2.5511	1	1.69545	4.32526
Clostridioides difficile (GCA_007114485.1)	2.5511	1	1.69515	4.32449
Clostridioides difficile CD38 (GCA_000448925.2)	2.5511	1	1.69332	4.31983
Clostridioides difficile (GCA_002301925.1)	2.5511	1	1.69322	4.31958
Clostridioides difficile (GCA_007002265.1)	2.5511	1	1.69318	4.31946
Clostridioides difficile (GCA_007001505.1)	2.5511	1	1.69302	4.31906
Clostridioides difficile (GCA_900165055.1)	2.5511	1	1.69193	4.31628
Clostridioides difficile DA00154 (GCA_000450185.2)	2.5511	1	1.69183	4.31604
Clostridioides difficile (GCA_002812645.1)	2.5511	1	1.69177	4.31587
Clostridioides difficile (GCA_002891495.1)	2.5511	1	1.69168	4.31564
Clostridioides difficile (GCA_007114405.1)	2.5511	1	1.69103	4.31398
Clostridioides difficile (GCA_007114935.1)	2.5511	1	1.69094	4.31376
Clostridioides difficile DA00215 (GCA_000450485.2)	2.5511	1	1.69053	4.31271
Clostridioides difficile (GCA_900687775.1)	2.5511	1	1.69037	4.31231
Clostridioides difficile (GCA_007002165.1)	2.5511	1	1.68993	4.31119
Clostridioides difficile (GCA_001972085.1)	2.5511	1	1.68947	4.31002
Clostridioides difficile (GCA_007114315.1)	2.5511	1	1.68927	4.30949
Clostridioides difficile (GCA_007002255.1)	2.5511	1	1.68894	4.30866
Clostridioides difficile (GCA_007002235.1)	2.5511	1	1.68846	4.30743
Clostridioides difficile (GCA_007114945.1)	2.5511	1	1.68842	4.30734
Clostridioides difficile (GCA_007114515.1)	2.5511	1	1.68809	4.30649
Clostridioides difficile (GCA_003862705.1)	2.5511	1	1.68732	4.30452
Clostridioides difficile (GCA_007002205.1)	2.5511	1	1.68542	4.29967
Clostridioides difficile (GCA_007002155.1)	2.5511	1	1.68452	4.29737
Clostridioides difficile (GCA_900164115.1)	2.5511	1	1.68256	4.29238
Clostridioides difficile (GCA_003863155.1)	2.5511	1	1.68248	4.29217
Clostridioides difficile DA00189 (GCA_000448805.2)	2.5511	1	1.68226	4.29161
Clostridioides difficile (GCA_901004615.1)	2.5511	1	1.68119	4.28888
Clostridioides difficile Y247 (GCA_000451145.2)	2.5511	1	1.68036	4.28676
Clostridioides difficile DA00062 (GCA_000449925.2)	2.5511	1	1.67927	4.28398
Clostridioides difficile P42 (GCA_000451865.2)	2.5511	1	1.67898	4.28325
Clostridioides difficile (GCA_007002145.1)	2.5511	1	1.67876	4.28268
Peptacetobacter hominis (GCA_006861675.1)	3.24978	1	1.31779	4.28251
Clostridioides difficile F314 (GCA_000450785.2)	2.5511	1	1.67836	4.28167
Clostridioides difficile (GCA_007001125.1)	2.5511	1	1.67819	4.28122
Clostridioides difficile (GCA_900688565.1)	2.5511	1	1.67777	4.28017
Clostridioides difficile (GCA_007114905.1)	2.5511	1	1.67687	4.27785
Clostridioides difficile (GCA_004684695.1)	2.5511	1	1.67584	4.27523
Clostridioides difficile R20291 (GCA_015732555.1)	2.5511	1	1.67478	4.27253
Clostridioides difficile (GCA_002303385.1)	2.5511	1	1.67427	4.27124
Clostridioides difficile (GCA_007114915.1)	2.5511	1	1.67382	4.27008
Clostridioides difficile (GCA_900687005.1)	2.5511	1	1.67306	4.26816
Clostridioides difficile DA00174 (GCA_000450265.2)	2.5511	1	1.67141	4.26393
Clostridioides difficile (GCA_900690695.1)	2.5511	1	1.67138	4.26386
Clostridioides difficile 840 (GCA_000449805.2)	2.5511	1	1.67081	4.2624
Clostridioides difficile (GCA_900691955.1)	2.5511	1	1.66931	4.25858
Clostridioides difficile (GCA_003625425.1)	2.5511	1	1.66875	4.25716
Clostridioides difficile CD169 (GCA_000449485.2)	2.5511	1	1.66868	4.25697
Clostridioides difficile (GCA_003862895.1)	2.5511	1	1.66844	4.25636
Clostridioides difficile (GCA_003862935.1)	2.5511	1	1.66838	4.25621
Clostridioides difficile (GCA_007001735.1)	2.5511	1	1.66724	4.25329
Clostridioides difficile (GCA_900688775.1)	2.5511	1	1.66662	4.25171
Clostridioides difficile (GCA_901005965.1)	2.5511	1	1.66645	4.25128
Clostridioides difficile (GCA_002945515.1)	2.5511	1	1.66644	4.25125
Clostridioides difficile F665 (GCA_000473705.2)	2.5511	1	1.66625	4.25078
Clostridia bacterium (GCA_014864475.1)	3.09392	1	1.37328	4.24882
Clostridioides difficile (GCA_007001555.1)	2.5511	1	1.66441	4.24609
Clostridioides difficile (GCA_007001665.1)	2.5511	1	1.66252	4.24127
Clostridioides difficile (GCA_007114605.1)	2.5511	1	1.66205	4.24005
Clostridioides difficile Y343 (GCA_000451505.2)	2.5511	1	1.66189	4.23966
Clostridioides difficile (GCA_007001645.1)	2.5511	1	1.6615	4.23866
Clostridioides difficile (GCA_007001605.1)	2.5511	1	1.6612	4.23789
Clostridioides difficile (GCA_007002615.1)	2.5511	1	1.66101	4.2374
Clostridioides difficile (GCA_007001585.1)	2.5511	1	1.66084	4.23697
Clostridioides difficile (GCA_007001595.1)	2.5511	1	1.6603	4.2356
Clostridioides difficile (GCA_900744565.1)	2.5511	1	1.66003	4.23491
Clostridioides difficile (GCA_007002585.1)	2.5511	1	1.65952	4.23361
Clostridioides difficile (GCA_003862735.1)	2.5511	1	1.65873	4.23159
Clostridioides difficile (GCA_004684385.1)	2.5511	1	1.65804	4.22982
Clostridioides difficile (GCA_002300845.1)	2.5511	1	1.65701	4.2272
Clostridioides difficile (GCA_007001545.1)	2.5511	1	1.65598	4.22458
Clostridioides difficile (GCA_004684745.1)	2.5511	1	1.6559	4.22436
Clostridioides difficile (GCA_012102905.1)	2.5511	1	1.65434	4.2204
Clostridioides difficile (GCA_007001725.1)	2.5511	1	1.65432	4.22035
Clostridioides difficile F525 (GCA_000452305.2)	2.5511	1	1.65406	4.21969
Clostridioides difficile DA00065 (GCA_000449945.2)	2.5511	1	1.65329	4.2177
Clostridioides difficile (GCA_007002665.1)	2.5511	1	1.65306	4.21713
Clostridioides difficile (GCA_900687645.1)	2.5511	1	1.65263	4.21603
Clostridioides difficile (GCA_002939425.1)	2.5511	1	1.65146	4.21304
Clostridioides difficile (GCA_007001495.1)	2.5511	1	1.65129	4.2126
Clostridioides difficile (GCA_002939335.1)	2.5511	1	1.65057	4.21077
Clostridioides difficile (GCA_002304255.1)	2.5511	1	1.65001	4.20933
Clostridioides difficile (GCA_007002575.1)	2.5511	1	1.64981	4.20884
Clostridioides difficile (GCA_007001705.1)	2.5511	1	1.64934	4.20764
Clostridioides difficile (GCA_900688245.1)	2.5511	1	1.64851	4.20552
Clostridioides difficile 5.3 (GCA_000586575.1)	2.5511	1	1.64726	4.20231
Clostridioides difficile CD206 (GCA_000449685.2)	2.5511	1	1.64675	4.20102
Clostridioides difficile (GCA_007002675.1)	2.5511	1	1.64537	4.1975
Clostridioides difficile (GCA_011602815.1)	2.5511	1	1.64441	4.19506
Clostridioides difficile (GCA_002007885.1)	2.5511	1	1.64439	4.19499
Clostridioides difficile (GCA_901004865.1)	2.5511	1	1.64417	4.19445
Clostridioides difficile (GCA_002303245.1)	2.5511	1	1.64373	4.19333
Clostridioides difficile (GCA_900074635.1)	2.5511	1	1.64324	4.19206
Clostridioides difficile CD70 (GCA_000449225.2)	2.5511	1	1.643	4.19146
Clostridioides difficile (GCA_007000575.1)	2.5511	1	1.64288	4.19115
Clostridioides difficile (GCA_007002635.1)	2.5511	1	1.64276	4.19084
Clostridioides difficile (GCA_007001795.1)	2.5511	1	1.64244	4.19003
Clostridioides difficile (GCA_007001765.1)	2.5511	1	1.64228	4.18961
Clostridioides difficile (GCA_900689705.1)	2.5511	1	1.6405	4.18509
Clostridioides difficile (GCA_012641505.1)	2.5511	1	1.63972	4.18308
Clostridioides difficile DA00211 (GCA_000450445.2)	2.5511	1	1.63956	4.18269
Clostridioides difficile (GCA_001972105.1)	2.5511	1	1.63942	4.18234
Clostridioides difficile (GCA_002301105.1)	2.5511	1	1.63811	4.17899
Prevotella copri (GCA_009494595.1)	3.22044	1	1.29757	4.17875
Clostridioides difficile (GCA_009903465.1)	2.5511	1	1.63789	4.17842
Clostridioides difficile (GCA_002303265.1)	2.5511	1	1.63677	4.17557
Clostridioides difficile DA00261 (GCA_000449565.2)	2.5511	1	1.6358	4.17308
Clostridioides difficile (GCA_006381005.1)	2.5511	1	1.63525	4.1717
Bacteroides thetaiotaomicron (GCA_009025475.1)	3.09392	1	1.34712	4.16787
Clostridioides difficile (GCA_002335485.1)	2.5511	1	1.63358	4.16742
Clostridioides difficile (GCA_003863265.1)	2.5511	1	1.63358	4.16742
Clostridioides difficile (GCA_901004735.1)	2.5511	1	1.62849	4.15445
Clostridioides difficile (GCA_012277125.1)	2.5511	1	1.62797	4.15312
Clostridioides difficile (GCA_002301465.1)	2.5511	1	1.62794	4.15305
Clostridioides difficile CD34 (GCA_000448765.2)	2.5511	1	1.62793	4.15302
Clostridioides difficile (GCA_003863235.1)	2.5511	1	1.62702	4.15069
Clostridioides difficile (GCA_002302165.1)	2.5511	1	1.62626	4.14875
Clostridioides difficile (GCA_001704795.2)	2.5511	1	1.62417	4.14341
Clostridioides difficile (GCA_002300955.1)	2.5511	1	1.62317	4.14087
Clostridioides difficile P21 (GCA_000450645.2)	2.5511	1	1.62087	4.13499
Clostridioides difficile (GCA_007002545.1)	2.5511	1	1.6185	4.12897
Clostridioides difficile (GCA_007002365.1)	2.5511	1	1.61842	4.12874
Bacteroides fragilis (GCA_014042505.1)	3.09392	1	1.33422	4.12797
Clostridioides difficile (GCA_900689605.1)	2.5511	1	1.61794	4.12753
Clostridioides difficile (GCA_900687955.1)	2.5511	1	1.61786	4.12733
Clostridioides difficile ATCC 9689 = DSM 1296 (GCA_000376285.1)	2.5511	1	1.61659	4.1241
Clostridioides difficile (GCA_003457035.1)	2.5511	1	1.61657	4.12403
Clostridioides difficile (GCA_001704805.2)	2.5511	1	1.61605	4.12272
Clostridioides difficile (GCA_007002685.1)	2.5511	1	1.61593	4.12241
Clostridioides difficile (GCA_003456975.1)	2.5511	1	1.61497	4.11995
Clostridioides difficile (GCA_003862635.1)	2.5511	1	1.61482	4.11956
Clostridioides difficile (GCA_007002565.1)	2.5511	1	1.61465	4.11914
Clostridioides difficile (GCA_003862655.1)	2.5511	1	1.61331	4.11572
Clostridioides difficile (GCA_005786645.1)	2.5511	1	1.61258	4.11386
Clostridioides difficile (GCA_003863105.1)	2.5511	1	1.61182	4.11191
Clostridioides difficile (GCA_900688835.1)	2.5511	1	1.61178	4.1118
Clostridioides difficile (GCA_900687605.1)	2.5511	1	1.6115	4.11109
Clostridioides difficile (GCA_002302055.1)	2.5511	1	1.61147	4.11101
Clostridioides difficile 6041 (GCA_000449845.1)	2.5511	1	1.61132	4.11063
Clostridioides difficile DA00246 (GCA_000450605.2)	2.5511	1	1.61093	4.10966
Clostridioides difficile (GCA_002300915.1)	2.5511	1	1.61055	4.10867
Clostridioides difficile (GCA_007002355.1)	2.5511	1	1.60923	4.10531
Clostridioides difficile (GCA_003862575.1)	2.5511	1	1.60801	4.1022
Clostridioides difficile (GCA_002301905.1)	2.5511	1	1.60579	4.09654
Clostridioides difficile (GCA_002301785.1)	2.5511	1	1.60559	4.09602
Clostridioides difficile (GCA_900692355.1)	2.5511	1	1.60468	4.0937
Clostridioides difficile DA00193 (GCA_000450325.2)	2.5511	1	1.6041	4.09222
Clostridioides difficile (GCA_003457015.1)	2.5511	1	1.60409	4.0922
Clostridioides difficile (GCA_002301615.1)	2.5511	1	1.60367	4.09113
Clostridioides difficile (GCA_900687785.1)	2.5511	1	1.6034	4.09043
Clostridioides difficile (GCA_901004485.1)	2.5511	1	1.60247	4.08805
Anaerobutyricum hallii (GCA_003473385.1)	3.19596	1	1.2787	4.08667
Clostridioides difficile DA00044 (GCA_000449905.2)	2.5511	1	1.59867	4.07838
Clostridioides difficile (GCA_007114995.1)	2.5511	1	1.59768	4.07584
Clostridioides difficile (GCA_002301015.1)	2.5511	1	1.59728	4.07483
Clostridioides difficile DA00134 (GCA_000450085.2)	2.5511	1	1.59693	4.07393
Clostridioides difficile (GCA_007114535.1)	2.5511	1	1.59669	4.07333
Clostridioides difficile (GCA_007000505.1)	2.5511	1	1.59667	4.07328
Clostridioides difficile (GCA_002302185.1)	2.5511	1	1.59593	4.07139
Clostridioides difficile (GCA_012956715.1)	2.5511	1	1.59572	4.07085
Clostridioides difficile (GCA_900689405.1)	2.5511	1	1.59227	4.06204
Clostridioides difficile (GCA_001972045.1)	2.5511	1	1.59209	4.06159
Clostridioides difficile P61 (GCA_000452025.2)	2.5511	1	1.59135	4.05969
Clostridioides difficile (GCA_002300855.1)	2.5511	1	1.58946	4.05486
Clostridioides difficile (GCA_002302305.1)	2.5511	1	1.58944	4.05482
Clostridioides difficile (GCA_001678145.1)	2.5511	1	1.58385	4.04056
Clostridioides difficile (GCA_007001715.1)	2.5511	1	1.58367	4.04011
Clostridioides difficile (GCA_007002445.1)	2.5511	1	1.58354	4.03978
Clostridioides difficile CD178 (GCA_000449545.2)	2.5511	1	1.58279	4.03786
Clostridioides difficile CD21 (GCA_000448745.2)	2.5511	1	1.58067	4.03244
Clostridioides difficile (GCA_007002515.1)	2.5511	1	1.57994	4.03059
Bacteroides fragilis (GCA_001699875.1)	3.09392	1	1.30253	4.02991
Clostridia bacterium (GCA_008672915.1)	3.09392	1	1.3005	4.02363
Clostridioides difficile (GCA_015238635.1)	2.5511	1	1.57686	4.02274
Clostridioides difficile (GCA_007002705.1)	2.5511	1	1.57476	4.01737
Clostridioides difficile (GCA_002302285.1)	2.5511	1	1.57473	4.01731
Clostridioides difficile (GCA_009903535.1)	2.5511	1	1.573	4.01288
Clostridioides difficile DA00141 (GCA_000450105.2)	2.5511	1	1.57292	4.01268
Clostridioides difficile (GCA_007000845.1)	2.5511	1	1.57153	4.00913
Clostridioides difficile (GCA_009831175.1)	2.5511	1	1.56947	4.00388
Clostridioides difficile (GCA_007000915.1)	2.5511	1	1.5691	4.00294
Clostridioides difficile (GCA_007000735.1)	2.5511	1	1.56817	4.00056
Clostridia bacterium (GCA_008667575.1)	3.09392	1	1.29148	3.99572
Clostridia bacterium (GCA_008673215.1)	3.09392	1	1.29124	3.99499
Clostridia bacterium (GCA_008672965.1)	3.09392	1	1.29103	3.99433
Clostridioides difficile (GCA_003095695.1)	2.5511	1	1.56567	3.99417
Clostridioides difficile (GCA_007001655.1)	2.5511	1	1.56495	3.99233
Clostridioides difficile (GCA_006454555.1)	2.5511	1	1.56439	3.99093
Clostridioides difficile (GCA_004684755.1)	2.5511	1	1.56408	3.99012
Clostridioides difficile (GCA_002303125.1)	2.5511	1	1.56145	3.98342
Clostridioides difficile (GCA_900687975.1)	2.5511	1	1.56069	3.98148
Clostridioides difficile (GCA_007000645.1)	2.5511	1	1.56066	3.9814
Clostridioides difficile (GCA_002073735.2)	2.5511	1	1.55971	3.97896
Clostridioides difficile ATCC 9689 = DSM 1296 (GCA_001077535.2)	2.5511	1	1.55922	3.97773
Dorea formicigenerans (GCA_013304595.1)	3.09392	1	1.28464	3.97458
Clostridioides difficile (GCA_002302755.1)	2.5511	1	1.55723	3.97266
Clostridioides difficile CD113 (GCA_000451305.2)	2.5511	1	1.55639	3.9705
Clostridioides difficile (GCA_002300995.1)	2.5511	1	1.55545	3.96811
Clostridioides difficile (GCA_007000965.1)	2.5511	1	1.55168	3.95849
Bacteroides fragilis str. 3725 D9(v) (GCA_000598585.1)	3.09392	1	1.27911	3.95747
Clostridioides difficile (GCA_900164575.1)	2.5511	1	1.55114	3.95711
Clostridioides difficile (GCA_007001045.1)	2.5511	1	1.55061	3.95577
Clostridioides difficile (GCA_007001005.1)	2.5511	1	1.55039	3.9552
Clostridioides difficile (GCA_007000525.1)	2.5511	1	1.54819	3.9496
Prevotella copri (GCA_014848065.1)	4.11966	1	0.95822	3.94754
Clostridioides difficile (GCA_007000885.1)	2.5511	1	1.54603	3.94407
Clostridioides difficile (GCA_901004505.1)	2.5511	1	1.54581	3.94351
Clostridioides difficile (GCA_006408285.1)	2.5511	1	1.54482	3.94099
Clostridioides difficile F548 (GCA_000452325.2)	2.5511	1	1.53721	3.92158
Clostridioides difficile DA00306 (GCA_000449205.2)	2.5511	1	1.53699	3.92102
Clostridioides difficile (GCA_002301375.1)	2.5511	1	1.53675	3.92041
Clostridioides difficile (GCA_901004605.1)	2.5511	1	1.53443	3.91447
Clostridioides difficile (GCA_003863205.1)	2.5511	1	1.53319	3.91131
Bacteroidales bacterium (GCA_014845625.1)	3.09392	1	1.26149	3.90293
Clostridioides difficile (GCA_000935985.1)	2.5511	1	1.52873	3.89994
Clostridioides difficile (GCA_007114725.1)	2.5511	1	1.52682	3.89508
Clostridioides difficile (GCA_900691885.1)	2.5511	1	1.52626	3.89365
Clostridioides difficile (GCA_007001035.1)	2.5511	1	1.52411	3.88817
Clostridioides difficile (GCA_007000585.1)	2.5511	1	1.5227	3.88455
Clostridioides difficile (GCA_900073255.1)	2.5511	1	1.52194	3.88263
Clostridioides difficile (GCA_900689745.1)	2.5511	1	1.52139	3.88123
Clostridioides difficile (GCA_003481905.1)	2.5511	1	1.52115	3.88061
Clostridioides difficile (GCA_900688305.1)	2.5511	1	1.52083	3.87979
Clostridioides difficile P71 (GCA_000452125.2)	2.5511	1	1.52058	3.87917
Clostridioides difficile (GCA_900164095.1)	2.5511	1	1.52021	3.87821
Clostridia bacterium (GCA_014864425.1)	3.09392	1	1.25272	3.87581
Clostridioides difficile (GCA_900691945.1)	2.5511	1	1.51868	3.8743
Clostridioides difficile (GCA_900691915.1)	2.5511	1	1.51537	3.86585
Clostridioides difficile (GCA_900688075.1)	2.5511	1	1.51423	3.86296
Clostridioides difficile (GCA_012277145.1)	2.5511	1	1.51332	3.86063
Clostridioides difficile (GCA_900688315.1)	2.5511	1	1.51311	3.86009
Clostridioides difficile (GCA_901004805.1)	2.5511	1	1.51294	3.85966
Clostridioides difficile CD211 (GCA_000449705.2)	2.5511	1	1.51211	3.85755
Clostridioides difficile (GCA_900692015.1)	2.5511	1	1.51191	3.85703
Clostridioides difficile (GCA_007001485.1)	2.5511	1	1.5113	3.85548
Clostridioides difficile (GCA_901004555.1)	2.5511	1	1.5109	3.85445
Clostridioides difficile (GCA_004684595.1)	2.5511	1	1.50564	3.84103
Clostridioides difficile (GCA_900692275.1)	2.5511	1	1.50435	3.83775
Bacteroides fragilis str. S24L34 (GCA_000599325.1)	3.09392	1	1.24014	3.8369
Clostridioides difficile (GCA_901004945.1)	2.5511	1	1.50359	3.83581
Clostridioides difficile (GCA_007001975.1)	2.5511	1	1.50274	3.83363
Clostridioides difficile (GCA_012952655.1)	2.5511	1	1.49897	3.82402
Clostridioides difficile (GCA_007002035.1)	2.5511	1	1.49815	3.82192
Clostridioides difficile (GCA_900688205.1)	2.5511	1	1.49613	3.81679
Clostridioides difficile (GCA_007002065.1)	2.5511	1	1.49601	3.81647
Clostridioides difficile (GCA_900692295.1)	2.5511	1	1.49594	3.8163
Dorea formicigenerans (GCA_003466735.1)	3.09392	1	1.23327	3.81565
Clostridioides difficile (GCA_007002025.1)	2.5511	1	1.49488	3.8136
Clostridioides difficile P51 (GCA_000451985.1)	2.5511	1	1.49406	3.81149
Clostridioides difficile (GCA_007002095.1)	2.5511	1	1.4917	3.80547
Clostridioides difficile (GCA_900692325.1)	2.5511	1	1.48887	3.79827
Prevotella copri (GCA_009495195.1)	3.22044	1	1.17863	3.79571
Clostridioides difficile (GCA_007001945.1)	2.5511	1	1.48778	3.79548
Bacteroides fragilis (GCA_014042455.1)	3.09392	1	1.22656	3.79488
Prevotella copri (GCA_009494835.1)	3.22044	1	1.17488	3.78362
Prevotella copri (GCA_009494035.1)	3.22044	1	1.17428	3.78169
Clostridioides difficile (GCA_007002055.1)	2.5511	1	1.48215	3.78112
Prevotella copri (GCA_009494105.1)	3.22044	1	1.17118	3.7717
Prevotella copri (GCA_009494095.1)	3.22044	1	1.16959	3.76659
Clostridioides difficile (GCA_002301405.1)	2.5511	1	1.47361	3.75932
Bacteroides fragilis str. S24L15 (GCA_000599005.1)	3.09392	1	1.21458	3.7578
Clostridioides difficile CD144 (GCA_000449365.2)	2.5511	1	1.4725	3.7565
Prevotella copri (GCA_009494875.1)	3.22044	1	1.16396	3.74845
Prevotella copri (GCA_009494845.1)	3.22044	1	1.1638	3.74794
Prevotella copri (GCA_009494485.1)	3.22044	1	1.16095	3.73878
Prevotella sp. (GCA_014870985.1)	3.09392	1	1.20338	3.72316
Clostridioides difficile (GCA_900692265.1)	2.5511	1	1.45892	3.72184
Clostridioides difficile (GCA_900687725.1)	2.5511	1	1.45247	3.70541
Faecalibacterium prausnitzii (GCA_014847965.1)	2.58933	1	-1.43019	3.70325
Clostridioides difficile (GCA_003862665.1)	2.5511	1	1.45044	3.70021
Prevotella copri (GCA_009494365.1)	9.1137	3	1.2169	3.69681
Bacteroides fragilis str. S24L26 (GCA_000598745.1)	3.09392	1	1.19345	3.69244
Prevotella copri (GCA_009495155.1)	3.22044	1	1.14131	3.67551
Clostridioides difficile (GCA_901004765.1)	2.5511	1	1.43227	3.65388
Clostridioides difficile (GCA_007002105.1)	2.5511	1	1.42938	3.64649
Clostridioides difficile (GCA_901006405.1)	2.5511	1	1.42132	3.62593
Clostridioides difficile (GCA_900688975.1)	2.5511	1	1.41256	3.60359
Clostridioides difficile (GCA_900692125.1)	2.5511	1	1.40495	3.58416
Clostridioides difficile (GCA_900688715.1)	2.5511	1	1.40359	3.58069
Clostridia bacterium (GCA_014864405.1)	3.09392	1	1.15469	3.57252
Clostridioides difficile (GCA_900692085.1)	2.5511	1	1.39507	3.55895
Clostridioides difficile (GCA_900688875.1)	2.5511	1	1.39444	3.55737
Faecalibacterium prausnitzii (GCA_014868605.1)	2.58933	1	-1.36712	3.53993
Bacteroides thetaiotaomicron (GCA_004167525.1)	3.09392	1	1.14414	3.53987
Holdemanella sp. L34 (GCA_014306155.1)	12.7555	5	1.37757	3.51431
Prevotella copri (GCA_009494045.1)	3.22044	1	1.09094	3.51329
Prevotella copri (GCA_009494015.1)	5.76527	2	1.21281	3.49609
Prevotella copri (GCA_009493935.1)	3.22044	1	1.08539	3.49542
Prevotella copri (GCA_009494055.1)	3.22044	1	1.08045	3.47951
Prevotella copri (GCA_009493995.1)	5.76527	2	1.20495	3.47344
Firmicutes bacterium (GCA_008680295.1)	2.7443	1	1.25581	3.44632
Bacteroides thetaiotaomicron (GCA_001314975.1)	3.09392	1	1.10611	3.42221
Clostridioides difficile CD9 (GCA_000448865.2)	2.5511	1	1.33805	3.41351
Eubacterium sp. (GCA_015657405.1)	3.09392	1	1.10329	3.41347
Prevotella copri (GCA_009494765.1)	3.22044	1	1.05479	3.39687
Prevotella copri (GCA_009494895.1)	5.70533	2	1.18785	3.38853
Prevotella copri (GCA_009494145.1)	5.70533	2	1.18668	3.3852
Prevotella copri (GCA_009494735.1)	5.70533	2	1.1853	3.38127
Prevotella copri DSM 18205 (GCA_009495405.1)	9.96814	3	1.01552	3.37429
Prevotella copri (GCA_002224675.1)	12.5116	5	1.34725	3.37125
Bacteroides thetaiotaomicron (GCA_014131755.1)	3.09392	1	1.08645	3.36139
Prevotella copri (GCA_014870785.1)	3.60837	1	0.929641	3.35448
Clostridioides difficile (GCA_012029845.1)	2.5511	1	1.31301	3.34961
Prevotella copri (GCA_009495355.1)	2.54483	1	1.29482	3.29509
Eubacterium sp. LMAG:57 (GCA_008680115.1)	3.09392	1	1.06411	3.29228
Eubacterium sp. LMAG:47 (GCA_008680315.1)	3.09392	1	1.06395	3.29176
Prevotella copri (GCA_009494395.1)	16.0467	6	1.22614	3.27926
Clostridia bacterium (GCA_008667375.1)	3.09392	1	1.05244	3.25615
Clostridia bacterium (GCA_008667785.1)	3.09392	1	1.04857	3.2442
Clostridia bacterium (GCA_014864445.1)	3.09392	1	1.04278	3.22626
Eubacterium sp. (GCA_015656075.1)	9.16352	3	1.04871	3.2033
Prevotella copri (GCA_009494455.1)	8.21448	3	1.16676	3.19479
Prevotella copri (GCA_009494345.1)	8.21448	3	1.14211	3.12729
Eubacterium sp. (GCA_014465845.1)	3.09392	1	1.00812	3.11905
Prevotella disiens JCM 6334 = ATCC 29426 (GCA_000613345.1)	6.56925	2	0.948638	3.11592
Prevotella copri (GCA_009493955.1)	4.99404	2	1.24411	3.10656
Prevotella copri (GCA_009495055.1)	4.99404	2	1.23009	3.07155
Prevotella copri (GCA_009493945.1)	4.99404	2	1.22806	3.06648
Bacteroides fragilis (GCA_008369705.1)	3.09392	1	0.99074	3.06527
Eubacterium sp. LMAG:67 (GCA_008679925.1)	3.09392	1	0.990669	3.06505
Prevotella copri (GCA_009493905.1)	4.99404	2	1.22611	3.06162
Prevotella sp. (GCA_014848625.1)	2.63811	1	1.15528	3.04776
Prevotella sp. S7 MS 2 (GCA_000762865.1)	3.10435	1	0.97652	3.03146
Clostridiaceae bacterium NSJ-33 (GCA_014384905.1)	3.09392	1	0.953358	2.94961
Faecalibacterium prausnitzii (GCA_002550045.1)	2.58933	1	-1.07611	2.78642
[Ruminococcus] gnavus (GCA_008681065.1)	3.24978	1	0.852058	2.769
Clostridia bacterium (GCA_014864365.1)	3.09392	1	0.860456	2.66218
Eubacterium sp. (GCA_015656085.1)	3.09392	1	0.849152	2.62721
Eubacterium sp. (GCA_014465835.1)	3.09392	1	0.833708	2.57942
Prevotella sp. (GCA_014847585.1)	12.5116	5	1.00402	2.51239
Clostridium paraputrificum (GCA_001679805.1)	3.09392	1	0.804191	2.4881
Eubacterium sp. (GCA_015655785.1)	3.09392	1	0.794734	2.45884
Faecalibacterium sp. (GCA_008672695.1)	7.74446	3	-0.892984	2.30523
Lachnospira sp. (GCA_014858205.1)	2.62889	1	0.868675	2.28365
Eubacterium sp. (GCA_014864035.1)	3.09392	1	0.729176	2.25601
Clostridiales bacterium (GCA_014848615.1)	3.09392	1	0.717542	2.22002
Faecalibacterium sp. LMAG:44 (GCA_008680375.1)	2.58933	1	-0.845259	2.18866
[Ruminococcus] gnavus ATCC 29149 (GCA_008121495.1)	3.09392	1	0.696326	2.15438
Eubacterium sp. ER2 (GCA_000765215.1)	3.24978	1	0.66195	2.15119
[Ruminococcus] gnavus (GCA_013303285.1)	3.24978	1	0.652511	2.12052
[Ruminococcus] gnavus (GCA_013302885.1)	3.24978	1	0.65251	2.12051
Coprococcus comes (GCA_015556105.1)	2.70144	1	0.783738	2.11722
Firmicutes bacterium (GCA_008681125.1)	2.62889	1	0.80108	2.10595
Dorea sp. BIOML-A1 (GCA_009875615.1)	8.28398	3	0.757157	2.09076
Catenibacterium mitsuokai (GCA_014846615.1)	6.0377	2	0.684193	2.06548
Dorea longicatena (GCA_013301325.1)	2.70144	1	0.762905	2.06094
Dorea longicatena (GCA_013301315.1)	2.70144	1	0.760776	2.05519
[Ruminococcus] gnavus (GCA_013299595.1)	6.34369	2	0.644032	2.04277
[Ruminococcus] gnavus (GCA_013303805.1)	3.24978	1	0.625941	2.03417
Catenibacterium sp. NSJ-22 (GCA_014306455.1)	2.94379	1	0.684156	2.01401
Oscillospiraceae bacterium (GCA_014869545.1)	2.49702	1	0.78726	1.9658
[Ruminococcus] gnavus (GCA_013303765.1)	3.24978	1	0.599684	1.94884
Longibaculum sp. KGMB06250 (GCA_006351825.1)	2.5511	1	0.762186	1.94441
Coprococcus sp. AF21-14LB (GCA_003458885.1)	3.09392	1	0.624386	1.9318
[Ruminococcus] gnavus (GCA_013303605.1)	3.24978	1	0.594159	1.93088
[Ruminococcus] gnavus (GCA_013303705.1)	3.24978	1	0.59328	1.92803
[Ruminococcus] gnavus (GCA_013299785.1)	3.24978	1	0.593124	1.92752
[Ruminococcus] gnavus (GCA_013303675.1)	3.24978	1	0.592566	1.92571
[Ruminococcus] gnavus (GCA_013303665.1)	3.24978	1	0.592453	1.92534
Dorea longicatena (GCA_008680955.1)	2.70144	1	0.707175	1.91039
Dorea longicatena (GCA_006148965.1)	2.9061	1	0.656108	1.90671
[Ruminococcus] gnavus (GCA_013303685.1)	3.24978	1	0.583621	1.89664
Dorea longicatena (GCA_015553305.1)	2.70144	1	0.689703	1.86319
[Ruminococcus] gnavus (GCA_013303695.1)	3.24978	1	0.571327	1.85668
Faecalibacillus intestinalis (GCA_003024685.1)	2.5511	1	0.719204	1.83476
[Ruminococcus] gnavus (GCA_013303515.1)	3.24978	1	0.546346	1.7755
Eubacterium sp. (GCA_014864165.1)	2.49127	1	0.708133	1.76415
Coprococcus comes (GCA_013301605.1)	2.70144	1	0.652537	1.76279
Clostridiales bacterium LMAG:78 (GCA_008679665.1)	8.28398	3	0.62495	1.72569
Clostridiales bacterium (GCA_014846985.1)	2.69412	1	0.609533	1.64215
Streptococcus parasanguinis (GCA_001071035.1)	2.7733	1	0.582176	1.61455
[Eubacterium] rectale (GCA_013303875.1)	2.89158	1	0.533414	1.54241
[Eubacterium] rectale (GCA_013303785.1)	2.89158	1	0.533255	1.54195
[Eubacterium] rectale (GCA_013303865.1)	2.89158	1	0.53303	1.5413
[Eubacterium] rectale (GCA_013303885.1)	2.89158	1	0.530662	1.53445
[Eubacterium] rectale (GCA_013303905.1)	2.89158	1	0.530411	1.53372
[Eubacterium] rectale (GCA_013303945.1)	2.89158	1	0.529561	1.53127
[Eubacterium] rectale (GCA_013300655.1)	2.89158	1	0.526256	1.52171
[Eubacterium] rectale (GCA_013300555.1)	2.89158	1	0.526061	1.52115
[Eubacterium] rectale (GCA_013299645.1)	2.89158	1	0.525931	1.52077
[Eubacterium] rectale (GCA_013299655.1)	2.89158	1	0.525669	1.52001
[Eubacterium] rectale (GCA_013300505.1)	2.89158	1	0.525655	1.51997
[Eubacterium] rectale (GCA_013300675.1)	2.89158	1	0.52552	1.51958
[Eubacterium] rectale (GCA_013300625.1)	2.89158	1	0.525126	1.51844
[Eubacterium] rectale (GCA_013300575.1)	2.89158	1	0.515215	1.48978
[Eubacterium] rectale (GCA_013299675.1)	2.89158	1	0.515005	1.48918
Streptococcus parasanguinis (GCA_001588725.1)	2.7733	1	0.534392	1.48203
Agathobacter sp. (GCA_014866135.1)	2.89158	1	0.511715	1.47966
Agathobacter sp. (GCA_014866335.1)	2.89158	1	0.510824	1.47709
Faecalibacterium prausnitzii (GCA_009680015.1)	9.09694	3	-0.484635	1.46957
Faecalibacterium prausnitzii (GCA_004167405.1)	9.09694	3	-0.477465	1.44782
Faecalibacterium prausnitzii (GCA_009680075.1)	9.09694	3	-0.472912	1.43402
Mediterraneibacter faecis (GCA_008669205.1)	2.70144	1	0.524129	1.4159
Citrobacter freundii (GCA_013792365.1)	2.65701	1	0.529655	1.4073
Faecalibacterium prausnitzii (GCA_009680055.1)	9.09694	3	-0.461955	1.40079
Escherichia coli (GCA_900607665.1)	2.65701	1	0.524249	1.39294
Ruminococcus sp. NSJ-13 (GCA_014287355.1)	3.20421	1	0.429753	1.37702
[Eubacterium] rectale (GCA_013304035.1)	2.89158	1	0.469097	1.35643
[Eubacterium] rectale (GCA_013304025.1)	2.89158	1	0.467143	1.35078
[Eubacterium] rectale (GCA_013303995.1)	2.89158	1	0.460745	1.33228
[Eubacterium] rectale (GCA_013303965.1)	2.89158	1	0.460396	1.33127
[Eubacterium] rectale (GCA_009680195.1)	20.377	8	0.520356	1.32541
Blautia producta (GCA_014131715.1)	3.09392	1	0.426143	1.31845
Blautia producta ATCC 27340 = DSM 2950 (GCA_010669205.1)	3.09392	1	0.422116	1.30599
Eubacterium sp. (GCA_015656065.1)	3.09392	1	0.419802	1.29883
Agathobacter sp. (GCA_014866155.1)	4.99583	2	0.515916	1.28871
Blautia obeum (GCA_013299585.1)	3.09392	1	0.410838	1.2711
Eubacterium sp. (GCA_014465985.1)	3.09392	1	0.403377	1.24802
[Eubacterium] rectale (GCA_008679845.1)	17.4854	7	0.49954	1.24781
Blautia wexlerae (GCA_013300825.1)	3.09392	1	0.396897	1.22797
[Eubacterium] rectale (GCA_013299805.1)	17.4854	7	0.480501	1.20025
[Eubacterium] rectale (GCA_013300775.1)	17.4854	7	0.477687	1.19322
Blautia wexlerae (GCA_013300855.1)	3.09392	1	0.383403	1.18622
Clostridium sp. AF37-7 (GCA_003477595.1)	2.81803	1	0.408293	1.15058
Ruminococcus sp. AM42-11 (GCA_003480145.1)	5.79535	2	0.372287	1.07877
Acetatifactor sp. (GCA_014865655.1)	3.09392	1	0.332537	1.02884
Marvinbryantia formatexigens DSM 14469 (GCA_000173815.1)	3.09392	1	0.321753	0.995477
Blautia wexlerae (GCA_013301875.1)	2.66375	1	0.364055	0.969752
Blautia obeum (GCA_003439215.1)	2.43503	1	0.35353	0.860854
Streptococcus uberis (GCA_900459985.1)	3.09392	1	0.269182	0.832826
Blautia wexlerae (GCA_013301885.1)	2.66375	1	0.309316	0.823941
Blautia wexlerae (GCA_013304405.1)	2.66375	1	0.309187	0.823597
Blautia wexlerae (GCA_013301935.1)	2.66375	1	0.297316	0.791977
Blautia wexlerae (GCA_013300455.1)	2.66375	1	0.29719	0.79164
Blautia wexlerae (GCA_013299555.1)	2.66375	1	0.297097	0.791393
Blautia wexlerae (GCA_008672425.1)	7.74446	3	0.30287	0.781855
Ruminococcus sp. AM31-15AC (GCA_003462045.1)	3.09392	1	0.252571	0.781435
Blautia wexlerae (GCA_008680935.1)	2.66375	1	0.292917	0.780258
Blautia wexlerae (GCA_013301975.1)	3.09392	1	0.238883	0.739085
Blautia wexlerae (GCA_013301945.1)	2.66375	1	0.244892	0.652333
Ruminococcus sp. AM44-9AT (GCA_003480035.1)	2.66375	1	0.242891	0.647002
Blautia wexlerae (GCA_008679525.1)	2.66375	1	0.235759	0.628004
Blautia sp. M29 (GCA_014297245.1)	5.75767	2	0.193118	0.555956
Ruminococcus sp. KGMB03662 (GCA_005862145.1)	3.09392	1	0.122504	0.379018
Bifidobacterium breve (GCA_002838685.1)	5.16298	2	0.137032	0.353745
Bifidobacterium breve (GCA_002838605.1)	5.16298	2	0.137	0.353663
Bifidobacterium breve (GCA_002838645.1)	5.16298	2	0.136673	0.35282
Bifidobacterium breve (GCA_002838745.1)	5.16298	2	0.136568	0.352548
Bifidobacterium breve (GCA_002838665.1)	5.16298	2	0.136027	0.351152
Bifidobacterium breve (GCA_002838625.1)	5.16298	2	0.13518	0.348966
Bifidobacterium breve MCC 1604 (GCA_001264155.1)	7.74446	3	0.132308	0.341553
Bifidobacterium breve (GCA_002838265.1)	5.16298	2	0.130766	0.33757
Bifidobacterium breve (GCA_001685725.1)	7.74446	3	0.127881	0.330122
Bifidobacterium breve (GCA_002838505.1)	5.16298	2	0.125254	0.323342
Bifidobacterium breve (GCA_009931415.1)	5.16298	2	0.124434	0.321225
Bifidobacterium breve (GCA_900157125.1)	7.74446	3	0.124213	0.320653
Bifidobacterium breve (GCA_002838545.1)	5.16298	2	0.123968	0.320021
Bifidobacterium breve (GCA_002838565.1)	5.16298	2	0.119967	0.309694
Bifidobacterium breve (GCA_002076075.1)	7.74446	3	0.119576	0.308683
Bifidobacterium breve (GCA_001685785.1)	5.16298	2	0.114321	0.295118
Bifidobacterium breve (GCA_001685945.1)	7.74446	3	0.113514	0.293035
Bifidobacterium breve (GCA_900157105.1)	7.74446	3	0.112179	0.28959
Bifidobacterium adolescentis (GCA_002108135.1)	7.74446	3	0.106614	0.275222
Bifidobacterium adolescentis (GCA_013249115.1)	7.74446	3	0.104272	0.269177
Bifidobacterium breve (GCA_014779815.1)	7.74446	3	0.0982221	0.253559
Bifidobacterium breve (GCA_901980275.1)	7.74446	3	0.0832794	0.214985
Bifidobacterium pseudocatenulatum (GCA_006828885.1)	2.58149	1	0.0803903	0.207526
Bifidobacterium breve (GCA_002838385.1)	5.16298	2	0.0776196	0.200374
Bifidobacterium pseudocatenulatum (GCA_015556885.1)	2.58149	1	0.076393	0.197208
Bifidobacterium pseudocatenulatum (GCA_001686025.1)	2.58149	1	0.0695408	0.179519
Bifidobacterium pseudocatenulatum (GCA_001685985.1)	5.16298	2	0.0675642	0.174416
Bifidobacterium pseudocatenulatum DSM 20438 = JCM 1200 = LMG 10505 (GCA_000173435.1)	2.58149	1	0.0666667	0.172099
Bifidobacterium pseudocatenulatum (GCA_002075945.1)	2.58149	1	0.0661004	0.170637
Bifidobacterium pseudocatenulatum (GCA_011008535.1)	5.16298	2	0.0652299	0.16839
Ruminococcus bicirculans (GCA_014848475.1)	3.09392	1	0.0518152	0.160312
Bifidobacterium pseudocatenulatum DSM 20438 = JCM 1200 = LMG 10505 (GCA_000741685.1)	2.58149	1	0.0608095	0.156979
Ruminococcus bicirculans (GCA_008668415.1)	3.09392	1	0.0453587	0.140336
Bifidobacterium longum subsp. longum (GCA_004332855.1)	5.16298	2	0.0351311	0.0906904
Bifidobacterium longum subsp. longum (GCA_015101725.1)	2.58149	1	0.0317089	0.0818562
Bifidobacterium longum subsp. longum (GCA_014898235.1)	2.58149	1	0.0315082	0.0813381
Bifidobacterium longum subsp. longum (GCA_004333855.1)	7.74446	3	0.0299759	0.0773825
Bifidobacterium longum subsp. longum (GCA_004334285.1)	2.58149	1	0.0291964	0.0753701
Bifidobacterium longum subsp. longum (GCA_004333065.1)	7.74446	3	0.0289707	0.0747876
Bifidobacterium longum (GCA_015554225.1)	5.16298	2	0.0273703	0.070656
Bifidobacterium longum (GCA_015667025.1)	5.16298	2	0.0266784	0.06887
Bifidobacterium longum subsp. longum (GCA_004332925.1)	2.58149	1	0.0209873	0.0541783
Bifidobacterium longum subsp. longum (GCA_001686245.1)	5.16298	2	0.0196551	0.0507393
Bifidobacterium breve (GCA_002075865.1)	10.326	4	0.0191046	0.0493183
Bifidobacterium longum subsp. longum (GCA_004334435.1)	2.58149	1	0.0190038	0.049058
Ruminococcus sp. (GCA_014868245.1)	3.09392	1	0.014884	0.0460499
Bifidobacterium longum subsp. longum (GCA_004332745.1)	7.74446	3	0.0165334	0.0426809
Bifidobacterium longum subsp. longum (GCA_004333015.1)	2.58149	1	0.0150792	0.0389268
Bifidobacterium longum subsp. longum (GCA_004334325.1)	2.58149	1	0.0148528	0.0383423
Bifidobacterium longum subsp. longum (GCA_004332835.1)	2.58149	1	-0.0145019	0.0374364
Bifidobacterium longum subsp. longum (GCA_004333575.1)	2.58149	1	0.013957	0.0360297
Bifidobacterium longum subsp. longum (GCA_004334855.1)	7.74446	3	0.0136475	0.0352308
Bifidobacterium longum subsp. longum (GCA_001275745.1)	7.74446	3	-0.0106053	0.0273774
Bifidobacterium breve (GCA_013267755.1)	5.16298	2	0.0103067	0.0266066
Bifidobacterium longum (GCA_015558965.1)	2.58149	1	0.00841455	0.0217221
Bifidobacterium longum (GCA_002075875.1)	2.58149	1	-0.00789522	0.0203814
Bifidobacterium breve 31L (GCA_000568875.1)	7.74446	3	0.00771901	0.0199265
Bifidobacterium longum subsp. longum (GCA_004332725.1)	2.58149	1	0.00734792	0.0189686
Bifidobacterium breve (GCA_002271275.1)	10.326	4	0.00728757	0.0188128
Bifidobacterium breve (GCA_001189355.1)	7.74446	3	0.00550804	0.0142189
Bifidobacterium longum subsp. longum (GCA_004333535.1)	2.58149	1	0.00516545	0.0133346
Bifidobacterium longum subsp. longum (GCA_001686225.1)	5.16298	2	0.00498609	0.0128715
Ruminococcus bicirculans (GCA_008668025.1)	3.09392	1	0.00179179	0.00554366
Bifidobacterium longum subsp. longum (GCA_004334815.1)	2.58149	1	0.00210203	0.00542636
Bifidobacterium longum subsp. longum (GCA_004334145.1)	2.58149	1	0.000731982	0.0018896
Bifidobacterium longum (GCA_001293145.1)	2.58149	1	7.38e-05	0.000190432
