# Supplementary material for: Gut bacteria-derived sphingolipids alter innate immune responses to oral cholera vaccine antigens
Source: Nat Commun. 2025 Dec 12;17:638. doi: 10.1038/s41467-025-67388-y (PMC12816596; doi:10.1038/s41467-025-67388-y)
Supplement: Supplementary file 5 — Supplementary Data 4 [file 41467_2025_67388_MOESM5_ESM.xlsx]

## Sheet: Sheet1
Supplementary Data 4: Ranked Priority Score of strains correlated with CT IgA responses
Species/Strain (GenBank Assembly)	CAG term numerator	CAG term denominator	Strain Term	Priority Score
Catenibacterium mitsuokai (GCA_014846615.1)	6.61372	2	-1.10677	3.65994
Catenibacterium sp. BIOML-A1 (GCA_009881245.1)	6.61372	2	-1.0719	3.54461
Agathobacter sp. (GCA_014870235.1)	3.38259	1	-1.0215	3.4553
Blautia massiliensis (GCA_013304975.1)	2.78453	1	-1.17276	3.26558
Agathobacter sp. (GCA_014866155.1)	6.77634	2	-0.815957	2.7646
[Eubacterium] rectale (GCA_013300775.1)	23.7172	7	-0.814646	2.76016
[Eubacterium] rectale (GCA_013299805.1)	23.7172	7	-0.812214	2.75192
[Eubacterium] rectale (GCA_009680195.1)	23.7172	7	-0.810706	2.74681
[Eubacterium] rectale (GCA_008679845.1)	23.7172	7	-0.788328	2.67099
Blautia glucerasea (GCA_013304385.1)	2.61948	1	-0.968388	2.53667
Dorea longicatena (GCA_013300245.1)	5.2728	2	-0.940985	2.48081
Dorea longicatena (GCA_013300055.1)	5.2728	2	-0.940646	2.47992
Dorea longicatena (GCA_013300085.1)	5.2728	2	-0.935438	2.46619
Dorea longicatena (GCA_013300125.1)	5.2728	2	-0.935197	2.46555
Dorea longicatena (GCA_013300405.1)	5.2728	2	-0.929315	2.45005
Ruminococcus sp. AM42-11 (GCA_003480145.1)	2.4104	1	-1.00288	2.41735
Dorea longicatena (GCA_013301315.1)	5.0468	2	-0.921785	2.32603
Dorea longicatena (GCA_013301325.1)	5.0468	2	-0.915241	2.30952
Dorea longicatena (GCA_015553305.1)	2.4104	1	-0.939635	2.2649
Dorea longicatena (GCA_008680955.1)	2.4104	1	-0.898963	2.16686
[Clostridium] scindens ATCC 35704 (GCA_004295125.1)	2.6364	1	-0.816699	2.15314
Mediterraneibacter faecis (GCA_008669205.1)	2.4104	1	-0.708358	1.70743
Coprococcus comes (GCA_013301605.1)	2.4104	1	-0.676928	1.63167
Collinsella sp. (GCA_014871655.1)	6.00342	2	0.529577	1.58963
Collinsella aerofaciens (GCA_008672875.1)	2.45186	1	0.56545	1.38641
Collinsella sp. (GCA_014871675.1)	5.18149	2	0.534681	1.38522
Collinsella aerofaciens (GCA_008671135.1)	2.6353	1	0.51577	1.35921
Ruminococcus sp. (GCA_014868225.1)	8.68217	3	-0.468667	1.35635
Collinsella aerofaciens (GCA_008670995.1)	2.6353	1	0.510427	1.34513
Collinsella aerofaciens (GCA_008669145.1)	2.6353	1	0.507281	1.33684
Collinsella aerofaciens (GCA_008668315.1)	2.6353	1	0.506617	1.33509
Collinsella aerofaciens (GCA_008668235.1)	2.6353	1	0.496576	1.30863
Collinsella sp. BIOML-A5 (GCA_009875835.1)	4.90372	2	0.522994	1.28231
Collinsella sp. BIOML-A3 (GCA_009875915.1)	4.90372	2	0.522459	1.281
Collinsella aerofaciens (GCA_014846205.1)	2.85132	1	0.447082	1.27477
Collinsella aerofaciens (GCA_015552075.1)	4.90372	2	0.514941	1.26256
Collinsella aerofaciens (GCA_008673285.1)	2.45186	1	0.499791	1.22542
Coprococcus comes (GCA_015556105.1)	2.4104	1	-0.485434	1.17009
Dorea formicigenerans (GCA_013301385.1)	3.0391	1	-0.188017	0.571401
Dorea formicigenerans (GCA_013301415.1)	3.0391	1	-0.168632	0.512489
Parolsenella catena (GCA_003966955.1)	2.72887	1	0.104885	0.286216
Eggerthellaceae bacterium (GCA_014871515.1)	2.78453	1	-0.0739772	0.205992
Dorea formicigenerans (GCA_013300535.1)	7.38652	3	0.0821883	0.202362
Dorea formicigenerans (GCA_003468435.1)	3.0391	1	-0.0411951	0.125196
Dorea formicigenerans (GCA_013304595.1)	7.38652	3	-0.0470206	0.115773
Ruminococcus bromii (GCA_008668245.1)	-4.8429	2	0.00562015	-0.0136089
Ruminococcus bromii (GCA_008668465.1)	-4.8429	2	0.0681289	-0.164971
Anaerobutyricum hallii DSM 3353 (GCA_000173975.1)	-2.47301	1	-0.205462	-0.508109
Eubacterium sp. LMAG:61 (GCA_008680055.1)	-6.36429	2	-0.196217	-0.624389
Coprococcus eutactus (GCA_013301435.1)	-2.45291	1	-0.648666	-1.59112
Blautia luti DSM 14534 (GCA_009707925.1)	-4.8429	2	-0.796654	-1.92906
[Eubacterium] rectale (GCA_008123415.1)	-2.42145	1	-0.820859	-1.98767
Agathobacter sp. (GCA_014866435.1)	-4.8429	2	-0.827603	-2.004
Mediterraneibacter faecis (GCA_014849085.1)	-5.26076	2	-0.762719	-2.00624
Blautia wexlerae (GCA_013299975.1)	-4.8429	2	-0.838738	-2.03096
Eubacterium ramulus (GCA_009680435.1)	-4.8429	2	-0.843209	-2.04179
Blautia wexlerae (GCA_008680935.1)	-2.42145	1	-0.844791	-2.04562
Eubacterium ramulus (GCA_004167445.1)	-4.8429	2	-0.853668	-2.06712
Eubacterium ramulus (GCA_009680485.1)	-4.8429	2	-0.858685	-2.07926
Blautia wexlerae (GCA_008679525.1)	-2.42145	1	-0.861745	-2.08667
Eubacterium ramulus (GCA_008680835.1)	-2.42145	1	-0.866687	-2.09864
Blautia wexlerae (GCA_013301925.1)	-4.8429	2	-0.871418	-2.1101
Blautia wexlerae (GCA_013301845.1)	-4.8429	2	-0.873228	-2.11448
Ruminococcus sp. AM46-18 (GCA_003479915.1)	-4.8429	2	-0.873628	-2.11545
Blautia obeum (GCA_013304465.1)	-2.42145	1	-0.882196	-2.1362
Blautia wexlerae (GCA_013301985.1)	-4.8429	2	-0.885635	-2.14452
Blautia wexlerae (GCA_013304535.1)	-4.8429	2	-0.890449	-2.15618
Ruminococcus sp. 5_1_39BFAA (GCA_000159975.2)	-2.42145	1	-0.894751	-2.1666
Blautia wexlerae (GCA_013304785.1)	-4.8429	2	-0.901085	-2.18193
Blautia wexlerae (GCA_013301945.1)	-4.8429	2	-0.902436	-2.18521
Blautia wexlerae (GCA_013302045.1)	-4.8429	2	-0.918629	-2.22442
Blautia wexlerae (GCA_013300825.1)	-4.8429	2	-0.918923	-2.22513
Blautia wexlerae (GCA_013300855.1)	-4.8429	2	-0.923931	-2.23725
Agathobaculum sp. M2 (GCA_014288055.1)	-2.42145	1	-0.965127	-2.33701
Blautia wexlerae (GCA_009881395.1)	-4.8429	2	-0.973095	-2.3563
Fusicatenibacter saccharivorans (GCA_013301115.1)	-2.42145	1	-0.996024	-2.41182
Agathobacter sp. (GCA_014870195.1)	-2.42145	1	-1.02325	-2.47775
Blautia schinkii (GCA_013304875.1)	-2.42145	1	-1.07462	-2.60214
Blautia hansenii (GCA_013304445.1)	-2.42145	1	-1.08543	-2.62831
Faecalibacterium sp. (GCA_008672695.1)	-2.82502	1	-0.934218	-2.63918
Faecalibacterium sp. BIOML-A4 (GCA_009679665.1)	-2.82502	1	-0.934398	-2.63969
Faecalibacterium sp. BIOML-A3 (GCA_009679695.1)	-2.82502	1	-0.93762	-2.64879
Faecalibacterium prausnitzii (GCA_009679905.1)	-2.82502	1	-0.956985	-2.7035
Blautia schinkii (GCA_013304825.1)	-2.42145	1	-1.11856	-2.70853
Blautia schinkii (GCA_013304925.1)	-2.42145	1	-1.11963	-2.71112
Blautia schinkii (GCA_013302295.1)	-2.42145	1	-1.12076	-2.71386
Faecalibacterium sp. (GCA_008672495.1)	-2.82502	1	-0.965873	-2.72861
Faecalibacterium prausnitzii (GCA_003324185.1)	-7.66792	3	-1.06997	-2.73481
Faecalibacterium sp. (GCA_008672345.1)	-2.82502	1	-0.969045	-2.73757
Faecalibacterium prausnitzii (GCA_008680095.1)	-2.82502	1	-0.976734	-2.75929
Faecalibacterium prausnitzii (GCA_009679955.1)	-2.82502	1	-0.977431	-2.76126
Faecalibacterium prausnitzii (GCA_014868615.1)	-2.82502	1	-0.979863	-2.76813
Faecalibacterium prausnitzii (GCA_003324115.1)	-7.66792	3	-1.09308	-2.79389
Faecalibacterium prausnitzii (GCA_014868985.1)	-2.82502	1	-1.0388	-2.93462
Faecalibacterium prausnitzii (GCA_014868905.1)	-2.82502	1	-1.08537	-3.06618
Faecalibacterium prausnitzii (GCA_009680055.1)	-2.82502	1	-1.1021	-3.11344
Faecalibacterium prausnitzii (GCA_009680075.1)	-2.82502	1	-1.11132	-3.1395
Faecalibacterium prausnitzii (GCA_009680015.1)	-2.82502	1	-1.11488	-3.14955
Faecalibacterium prausnitzii (GCA_004167405.1)	-2.82502	1	-1.11564	-3.15169
Faecalibacterium prausnitzii (GCA_002550035.1)	-2.82502	1	-1.38301	-3.90703
