# Supplementary material for: Gut bacteria-derived sphingolipids alter innate immune responses to oral cholera vaccine antigens
Source: Nat Commun. 2025 Dec 12;17:638. doi: 10.1038/s41467-025-67388-y (PMC12816596; doi:10.1038/s41467-025-67388-y)
Supplement: Supplementary file 6 — Supplementary Data 5 [file 41467_2025_67388_MOESM6_ESM.xlsx]

## Sheet: Sheet1
Supplementary Data 5: Ranked Priority Score of strains correlated with CT IgG responses
Species/Strain (GenBank Assembly)	CAG term numerator	CAG term denominator	Strain Term	Priority Score
Collinsella aerofaciens (GCA_009876165.1)	3.24024	1	-1.41072	4.57106
Collinsella aerofaciens (GCA_009876115.1)	3.24024	1	-1.39848	4.53142
[Eubacterium] rectale (GCA_008673385.1)	2.50626	1	-1.43375	3.59336
Faecalibacterium prausnitzii (GCA_014868785.1)	3.02895	1	1.10962	3.36098
Faecalibacterium prausnitzii (GCA_008681055.1)	3.02895	1	0.995598	3.01561
Bifidobacterium longum (GCA_002833315.1)	5.01669	2	-1.14877	2.88151
Faecalicatena fissicatena (GCA_013301195.1)	5.01669	2	-1.06725	2.67704
Faecalibacillus faecis (GCA_003024675.1)	2.50835	1	1.06037	2.65978
Oscillospiraceae bacterium (GCA_014869885.1)	2.76254	1	0.927747	2.56294
Faecalicatena fissicatena (GCA_013301175.1)	5.01669	2	-1.00666	2.52506
Faecalicatena fissicatena (GCA_013301225.1)	5.01669	2	-0.996916	2.50061
Faecalicatena fissicatena (GCA_013300965.1)	5.01669	2	-0.981175	2.46113
Faecalibacterium sp. BIOML-A2 (GCA_009679705.1)	7.92953	3	0.889449	2.35097
Coprococcus eutactus (GCA_013301405.1)	2.45029	1	-0.928582	2.2753
Faecalibacterium prausnitzii (GCA_014868905.1)	2.45029	1	0.821318	2.01247
Eubacterium sp. LMAG:61 (GCA_008680055.1)	3.412	1	0.530898	1.81143
Clostridioides difficile (GCA_003697245.1)	4.19235	1	-0.394713	1.65477
Dorea formicigenerans (GCA_013304595.1)	3.24349	1	-0.496751	1.61121
Clostridioides difficile (GCA_006381005.1)	4.19235	1	-0.359458	1.50697
Eubacterium sp. AF22-9 (GCA_003458705.1)	2.50835	1	-0.563931	1.41453
Anaerostipes caccae (GCA_014467075.1)	4.19235	1	-0.33375	1.39919
Oscillospiraceae bacterium (GCA_014869405.1)	2.76254	1	0.475138	1.31259
Clostridioides difficile 630 (GCA_000009205.2)	4.19235	1	-0.264405	1.10848
Streptococcus gordonii (GCA_001070265.1)	3.15725	1	0.323754	1.02217
Clostridioides difficile (GCA_003697225.1)	4.19235	1	-0.237111	0.994052
Clostridioides difficile (GCA_001984465.1)	4.19235	1	-0.235789	0.988511
Clostridioides difficile (GCA_001577795.1)	4.19235	1	-0.235621	0.987807
Clostridioides difficile M120 (GCA_000210435.1)	4.19235	1	-0.209597	0.878705
Eubacterium sp. (GCA_014864165.1)	2.44819	1	-0.23858	0.584089
Streptococcus pyogenes (GCA_900983475.1)	3.15725	1	-0.151121	0.477126
Streptococcus pyogenes (GCA_013315505.1)	3.15725	1	-0.147805	0.466656
Streptococcus pyogenes (GCA_002268485.1)	3.15725	1	-0.146	0.460959
Streptococcus pyogenes (GCA_009857315.1)	3.15725	1	-0.145715	0.460058
Streptococcus pyogenes (GCA_900993645.1)	3.15725	1	-0.14544	0.45919
Streptococcus pyogenes (GCA_002872315.1)	3.15725	1	-0.144098	0.454952
Streptococcus pyogenes (GCA_002268585.1)	3.15725	1	-0.143745	0.453838
Streptococcus pyogenes (GCA_002268475.1)	3.15725	1	-0.143383	0.452696
Streptococcus pyogenes (GCA_002250425.1)	3.15725	1	-0.143361	0.452625
Streptococcus pyogenes (GCA_002872275.1)	3.15725	1	-0.142885	0.451124
Streptococcus pyogenes (GCA_009938925.1)	3.15725	1	-0.140674	0.444142
Streptococcus pyogenes (GCA_009887545.1)	3.15725	1	-0.140207	0.442669
Streptococcus pyogenes (GCA_009887515.1)	3.15725	1	-0.139135	0.439285
Streptococcus pyogenes (GCA_009887505.1)	3.15725	1	-0.138274	0.436566
Streptococcus pyogenes (GCA_009887435.1)	3.15725	1	-0.137722	0.434821
Streptococcus pyogenes (GCA_002872295.1)	3.15725	1	-0.13691	0.432257
Streptococcus cristatus (GCA_003943435.1)	3.15725	1	0.085314	0.269357
Streptococcus cristatus (GCA_003944305.1)	3.15725	1	0.0834119	0.263352
Streptococcus cristatus (GCA_003943465.1)	3.15725	1	0.0812655	0.256575
Streptococcus cristatus (GCA_003944315.1)	3.15725	1	0.081147	0.256201
Streptococcus pyogenes (GCA_004122875.1)	3.15725	1	-0.0693425	0.218931
Streptococcus agalactiae FSL S3-277 (GCA_000289775.1)	3.15725	1	-0.0675846	0.213381
Streptococcus agalactiae FSL S3-105 (GCA_000311105.1)	3.15725	1	-0.0641433	0.202516
Streptococcus agalactiae FSL S3-026 (GCA_000310565.1)	3.15725	1	-0.0372934	0.117744
Streptococcus cristatus (GCA_003943535.1)	3.15725	1	0.0356914	0.112687
Oscillospiraceae bacterium NSJ-54 (GCA_014385095.1)	2.78048	1	-0.040082	0.111447
Streptococcus agalactiae FSL S3-586 (GCA_000310365.1)	3.15725	1	-0.0349827	0.110449
Dorea longicatena (GCA_009875635.1)	0.099069	2	-1.42793	0.0707316
Dorea longicatena (GCA_008680655.1)	0.099069	2	-1.40118	0.0694067
Oscillospiraceae bacterium BX1 (GCA_014385025.1)	0.368494	2	0.0473854	0.00873061
GCA_015258175.1	3.24024	1	0	0
GCA_006538225.1	-2.70333	1	0	0
GCA_005819505.1	-2.70333	1	0	0
GCA_001584065.1	-2.70333	1	0	0
[Ruminococcus] torques (GCA_009718245.1)	-2.41198	1	0.0183467	-0.044252
Butyricicoccus sp. OM06-6AC (GCA_003438285.1)	-2.41198	1	-0.0478011	-0.115295
Evtepia gabavorous (GCA_008121455.1)	-2.41198	1	-0.0673054	-0.162339
Evtepia gabavorous (GCA_003425665.1)	-2.41198	1	-0.0747378	-0.180266
[Ruminococcus] torques (GCA_009718205.1)	-2.41198	1	-0.154951	-0.37374
Prevotella copri DSM 18205 (GCA_009495405.1)	-4.62898	6	0.493866	-0.381017
Bacteroides uniformis (GCA_014871175.1)	-2.83354	1	0.145126	-0.411221
[Ruminococcus] torques (GCA_009718255.1)	-2.41198	1	-0.17319	-0.417732
Streptococcus pasteurianus (GCA_902167695.1)	-2.41198	1	-0.176135	-0.424835
[Ruminococcus] torques (GCA_009718265.1)	-2.41198	1	-0.188962	-0.455773
Mediterraneibacter faecis (GCA_008679915.1)	-2.41198	1	0.195994	-0.472734
Agathobaculum butyriciproducens (GCA_014864565.1)	-2.83354	1	-0.172678	-0.489289
Streptococcus gallolyticus (GCA_001481475.1)	-2.41198	1	-0.243437	-0.587165
Ruminococcus sp. AF42-10 (GCA_003435865.1)	-2.41198	1	0.301592	-0.727436
[Ruminococcus] gnavus (GCA_013303765.1)	-2.41198	1	-0.302413	-0.729416
Ruminococcus bromii (GCA_008668245.1)	-2.41198	1	0.306114	-0.738342
[Ruminococcus] gnavus (GCA_013303685.1)	-2.41198	1	-0.311225	-0.750669
Mediterraneibacter faecis (GCA_008669205.1)	-2.41198	1	0.313204	-0.755443
[Ruminococcus] gnavus (GCA_013303665.1)	-2.41198	1	-0.317483	-0.765763
[Ruminococcus] gnavus (GCA_013299785.1)	-2.41198	1	-0.317746	-0.766399
[Ruminococcus] gnavus (GCA_013303675.1)	-2.41198	1	-0.3191	-0.769663
[Ruminococcus] gnavus (GCA_013303605.1)	-2.41198	1	-0.319572	-0.770802
[Ruminococcus] gnavus (GCA_013303705.1)	-2.41198	1	-0.320702	-0.773528
Ruminococcus sp. AM49-8 (GCA_003460775.1)	-2.41198	1	0.323716	-0.780798
Ruminococcus sp. AM49-10BH (GCA_003460825.1)	-2.41198	1	0.323846	-0.781111
Ruminococcus sp. AM57-5 (GCA_003460725.1)	-4.82397	2	0.327651	-0.790288
[Ruminococcus] gnavus ATCC 29149 (GCA_008121495.1)	-2.41198	1	-0.356392	-0.859611
[Ruminococcus] gnavus (GCA_013303245.1)	-2.83354	1	-0.311518	-0.882697
[Ruminococcus] gnavus (GCA_013303695.1)	-2.41198	1	-0.374978	-0.904441
[Ruminococcus] torques (GCA_004167165.1)	-2.41198	1	-0.381661	-0.92056
[Ruminococcus] torques (GCA_009718215.1)	-2.41198	1	-0.382031	-0.921453
Ruminococcus sp. OM04-4AA (GCA_003462585.1)	-5.71141	2	0.331643	-0.947074
[Ruminococcus] gnavus ATCC 29149 (GCA_000169475.1)	-4.82397	2	-0.393632	-0.949434
Mediterraneibacter faecis (GCA_008670945.1)	-2.41198	1	0.396222	-0.95568
[Ruminococcus] gnavus (GCA_013303585.1)	-2.83354	1	-0.365879	-1.03673
Mediterraneibacter sp. gm002 (GCA_004299205.1)	-4.82397	2	-0.433318	-1.04515
[Ruminococcus] gnavus (GCA_013303495.1)	-2.41198	1	-0.437924	-1.05626
Clostridioides difficile (GCA_901005965.1)	-2.41198	1	-0.443564	-1.06987
[Ruminococcus] gnavus (GCA_013303325.1)	-2.83354	1	-0.378582	-1.07273
[Ruminococcus] gnavus (GCA_013303425.1)	-2.83354	1	-0.379047	-1.07404
[Ruminococcus] gnavus (GCA_013303295.1)	-2.83354	1	-0.379791	-1.07615
[Ruminococcus] gnavus (GCA_013303535.1)	-2.83354	1	-0.380251	-1.07745
Faecalicatena sp. (GCA_014864685.1)	-2.41198	1	0.446862	-1.07782
[Ruminococcus] gnavus (GCA_013303385.1)	-2.83354	1	-0.380386	-1.07784
[Ruminococcus] gnavus (GCA_013303475.1)	-2.83354	1	-0.380428	-1.07796
[Ruminococcus] gnavus (GCA_013303345.1)	-2.41198	1	-0.447672	-1.07978
[Ruminococcus] gnavus (GCA_013303255.1)	-2.41198	1	-0.447697	-1.07984
[Ruminococcus] gnavus (GCA_013303395.1)	-2.41198	1	-0.449316	-1.08374
[Ruminococcus] gnavus (GCA_013303465.1)	-2.41198	1	-0.449519	-1.08423
Dorea formicigenerans (GCA_003466735.1)	-2.41198	1	-0.449737	-1.08476
[Ruminococcus] gnavus (GCA_013299595.1)	-2.41198	1	-0.449989	-1.08537
[Ruminococcus] gnavus (GCA_013299885.1)	-2.83354	1	-0.384207	-1.08866
[Ruminococcus] gnavus (GCA_013303355.1)	-2.41198	1	-0.45167	-1.08942
[Ruminococcus] torques (GCA_009718165.1)	-2.41198	1	-0.453167	-1.09303
Ruminococcus sp. B05 (GCA_003628495.1)	-4.82397	2	-0.456313	-1.10062
Blautia sp. AF34-10 (GCA_003477865.1)	-2.41198	1	-0.464506	-1.12038
Dorea formicigenerans (GCA_013301365.1)	-4.82397	2	-0.464619	-1.12065
Clostridioides difficile (GCA_900690695.1)	-2.41198	1	-0.467283	-1.12708
Clostridioides difficile (GCA_003327375.1)	-2.41198	1	-0.472225	-1.139
Clostridium sp. AF22-10 (GCA_003478725.1)	-3.29942	1	-0.35128	-1.15902
Ruminococcus sp. AF25-3LB (GCA_003460945.1)	-2.41198	1	0.48481	-1.16935
Ruminococcus sp. AF25-17 (GCA_003461005.1)	-2.41198	1	0.495114	-1.19421
Clostridioides difficile (GCA_003327755.1)	-2.41198	1	-0.496275	-1.19701
Mediterraneibacter faecis (GCA_009718305.1)	-2.41198	1	0.502348	-1.21165
Clostridioides difficile (GCA_015686615.1)	-2.41198	1	-0.508199	-1.22577
Anaerostipes hadrus (GCA_014866065.1)	-3.29942	1	-0.375145	-1.23776
Hungatella hathewayi (GCA_009721605.1)	-2.41198	1	-0.523136	-1.26179
Clostridioides difficile (GCA_001678145.1)	-2.41198	1	-0.524505	-1.2651
Clostridium sp. OF09-10 (GCA_003482245.1)	-2.41198	1	-0.552458	-1.33252
Clostridium sp. AF21-20LB (GCA_003478795.1)	-2.41198	1	-0.554172	-1.33665
[Ruminococcus] gnavus (GCA_013303805.1)	-5.24552	2	-0.51339	-1.3465
Clostridioides difficile (GCA_003095695.1)	-2.41198	1	-0.558302	-1.34662
Anaerostipes hadrus (GCA_013302475.1)	-2.41198	1	-0.56275	-1.35734
[Ruminococcus] gnavus (GCA_013303625.1)	-2.83354	1	-0.483735	-1.37068
Faecalibacillus intestinalis (GCA_003024685.1)	-4.82397	2	0.576453	-1.3904
[Ruminococcus] gnavus (GCA_013302885.1)	-2.83354	1	-0.503278	-1.42606
[Ruminococcus] gnavus (GCA_013303285.1)	-2.83354	1	-0.509856	-1.44469
Blautia sp. LMAG:62 (GCA_008679995.1)	-2.41198	1	-0.631696	-1.52364
Ruminococcus sp. AM46-18 (GCA_003479915.1)	-4.82397	2	-0.641665	-1.54768
Blautia faecis (GCA_013302345.1)	-2.41198	1	-0.649285	-1.56607
Blautia obeum (GCA_013304465.1)	-4.82397	2	-0.653294	-1.57573
Anaerostipes hadrus (GCA_000876135.1)	-3.29942	1	-0.484805	-1.59958
Blautia wexlerae (GCA_013301875.1)	-2.41198	1	-0.666274	-1.60704
Clostridioides difficile DA00044 (GCA_000449905.2)	-2.41198	1	-0.667101	-1.60904
Blautia wexlerae (GCA_013301935.1)	-2.41198	1	-0.668488	-1.61238
Blautia wexlerae (GCA_013300455.1)	-2.41198	1	-0.668763	-1.61304
Blautia wexlerae (GCA_013299555.1)	-2.41198	1	-0.669172	-1.61403
Blautia sp. AM46-3MH (GCA_003480005.1)	-2.41198	1	-0.682493	-1.64616
Faecalibacterium prausnitzii (GCA_003287415.1)	-2.41198	1	0.685225	-1.65275
Fusicatenibacter saccharivorans (GCA_013300905.1)	-2.41198	1	-0.687187	-1.65748
Prevotella copri (GCA_003459305.1)	-9.75767	4	0.681084	-1.66145
Clostridioides difficile DA00261 (GCA_000449565.2)	-4.82397	2	-0.692029	-1.66916
Blautia sp. AM47-4 (GCA_003479865.1)	-4.82397	2	-0.694113	-1.67419
Blautia wexlerae (GCA_013304535.1)	-2.41198	1	-0.701405	-1.69178
Blautia obeum (GCA_013304525.1)	-2.41198	1	-0.708677	-1.70932
Blautia obeum (GCA_013302215.1)	-2.41198	1	-0.71767	-1.73101
Blautia sp. BX19 (GCA_014297345.1)	-2.41198	1	-0.721536	-1.74033
Eubacterium sp. LMAG:57 (GCA_008680115.1)	-2.41198	1	-0.722961	-1.74377
Blautia obeum (GCA_013302195.1)	-2.41198	1	-0.72831	-1.75667
Fusicatenibacter saccharivorans (GCA_013300205.1)	-2.83354	1	-0.619998	-1.75679
Blautia wexlerae (GCA_013301885.1)	-2.41198	1	-0.730633	-1.76227
Fusicatenibacter saccharivorans (GCA_013300755.1)	-2.83354	1	-0.623994	-1.76811
Clostridioides difficile DA00193 (GCA_000450325.2)	-4.82397	2	-0.733339	-1.7688
Dorea formicigenerans (GCA_003468435.1)	-2.41198	1	-0.737583	-1.77904
Ruminococcus sp. AM44-9AT (GCA_003480035.1)	-2.41198	1	-0.752572	-1.81519
Blautia sp. M29 (GCA_014297245.1)	-4.82397	2	-0.767304	-1.85073
Lachnospiraceae bacterium GAM79 (GCA_003584705.1)	-2.41198	1	-0.77478	-1.86876
Fusicatenibacter saccharivorans (GCA_013301115.1)	-2.41198	1	-0.776856	-1.87376
Ruminococcus sp. TF06-23 (GCA_003481285.1)	-2.41198	1	-0.791309	-1.90862
Fusicatenibacter saccharivorans (GCA_013299895.1)	-2.41198	1	-0.792461	-1.9114
Clostridium sp. OF09-36 (GCA_003481985.1)	-2.41198	1	-0.806307	-1.9448
Blautia wexlerae (GCA_008680935.1)	-2.41198	1	-0.820652	-1.9794
Clostridioides difficile (GCA_009903535.1)	-2.41198	1	-0.828915	-1.99933
Blautia obeum (GCA_004167815.1)	-2.41198	1	-0.830192	-2.00241
Coprococcus comes (GCA_013299685.1)	-2.41198	1	-0.834569	-2.01297
Fusicatenibacter saccharivorans (GCA_013300425.1)	-2.41198	1	-0.840834	-2.02808
Coprococcus comes (GCA_013300315.1)	-2.41198	1	-0.841496	-2.02967
Coprococcus comes (GCA_013300635.1)	-2.41198	1	-0.841987	-2.03086
Coprococcus comes (GCA_013300605.1)	-2.41198	1	-0.842597	-2.03233
Coprococcus comes (GCA_013299745.1)	-2.41198	1	-0.843562	-2.03466
Coprococcus comes (GCA_013299665.1)	-2.41198	1	-0.843675	-2.03493
Ruminococcus sp. AM42-11 (GCA_003480145.1)	-2.41198	1	-0.84765	-2.04452
Coprococcus comes (GCA_013301605.1)	-2.41198	1	-0.849975	-2.05013
Clostridioides difficile DA00154 (GCA_000450185.2)	-2.41198	1	-0.862071	-2.0793
Blautia obeum (GCA_003439215.1)	-7.23595	3	-0.868688	-2.09526
Clostridioides difficile DA00183 (GCA_000450285.2)	-2.41198	1	-0.871797	-2.10276
Clostridiaceae bacterium AF42-6 (GCA_003477505.1)	-4.82397	2	-0.872195	-2.10372
Clostridiaceae bacterium OF09-1 (GCA_003482275.1)	-2.41198	1	-0.876211	-2.11341
Clostridioides difficile DA00160 (GCA_000450205.2)	-4.82397	2	-0.877463	-2.11643
Clostridioides difficile DA00275 (GCA_000449625.2)	-4.82397	2	-0.880742	-2.12434
Coprococcus comes (GCA_013299545.1)	-2.41198	1	-0.887706	-2.14113
Blautia sp. 2744 (GCA_014297355.1)	-4.82397	2	-0.89562	-2.16022
Firmicutes bacterium (GCA_008679835.1)	-2.41198	1	-0.895848	-2.16077
Blautia sp. OF03-13 (GCA_003460685.1)	-2.41198	1	-0.90631	-2.186
Blautia faecis (GCA_013300155.1)	-2.41198	1	-0.927831	-2.23791
Blautia obeum (GCA_013299585.1)	-5.71141	2	-0.794427	-2.26865
Blautia wexlerae (GCA_013301845.1)	-3.29942	1	-0.692502	-2.28486
Blautia wexlerae (GCA_013301925.1)	-3.29942	1	-0.693548	-2.28831
Lachnospiraceae bacterium H15 (GCA_014384925.1)	-2.41198	1	-0.957168	-2.30867
Coprococcus comes (GCA_013300095.1)	-2.41198	1	-0.966471	-2.33111
Coprococcus comes (GCA_013300465.1)	-2.41198	1	-0.971125	-2.34234
Lachnospiraceae bacterium BX10 (GCA_014385265.1)	-2.41198	1	-0.988243	-2.38363
Coprococcus comes (GCA_014865255.1)	-2.41198	1	-1.00899	-2.43366
Acetatifactor sp. (GCA_014865665.1)	-2.41198	1	-1.02909	-2.48215
Blautia sp. LMAG:30 (GCA_008680665.1)	-2.41198	1	-1.06783	-2.57559
Firmicutes bacterium (GCA_008681125.1)	-2.41198	1	-1.08698	-2.62177
Bifidobacterium longum (GCA_003094935.1)	-5.42884	2	-0.969244	-2.63093
Blautia sp. BCRC 81119 (GCA_003184505.1)	-2.41198	1	-1.09937	-2.65166
Roseburia sp. BX1005 (GCA_014287635.1)	-2.41198	1	-1.09997	-2.65311
Lachnospiraceae bacterium NSJ-46 (GCA_014385005.1)	-2.41198	1	-1.10878	-2.67437
Bifidobacterium pseudocatenulatum DSM 20438 = JCM 1200 = LMG 10505 (GCA_000741685.1)	-2.60694	1	-1.03254	-2.69178
Bifidobacterium pseudocatenulatum DSM 20438 = JCM 1200 = LMG 10505 (GCA_000173435.1)	-2.60694	1	-1.03885	-2.70823
Bifidobacterium longum subsp. longum (GCA_004333325.1)	-2.71442	1	-1.04276	-2.83049
Coprococcus comes (GCA_013301545.1)	-2.83354	1	-1.0146	-2.87491
Coprococcus comes (GCA_013301565.1)	-2.83354	1	-1.02527	-2.90513
Blautia massiliensis (GCA_014269345.1)	-2.41198	1	-1.20839	-2.91461
Bifidobacterium longum subsp. longum (GCA_004334635.1)	-2.71442	1	-1.07433	-2.91618
Coprococcus comes (GCA_013301505.1)	-2.83354	1	-1.03174	-2.92347
Blautia massiliensis (GCA_013302305.1)	-4.82397	2	-1.21419	-2.9286
Escherichia coli 2-474-04_S1_C2 (GCA_000704645.1)	-2.70333	1	-1.10549	-2.98849
Blautia massiliensis (GCA_013304975.1)	-2.41198	1	-1.23908	-2.98865
Ruminococcus sp. AF46-10NS (GCA_003474435.1)	-2.41198	1	-1.24243	-2.99673
Blautia obeum (GCA_003324155.1)	-2.41198	1	-1.24363	-2.99961
Bifidobacterium longum subsp. longum (GCA_004333175.1)	-8.14325	3	-1.10943	-3.01146
Bifidobacterium longum (GCA_001595465.1)	-10.8577	4	-1.11485	-3.02616
Roseburia sp. NSJ-69 (GCA_014287515.1)	-2.41198	1	-1.25912	-3.03698
Bifidobacterium longum subsp. longum (GCA_004333045.1)	-2.71442	1	-1.12011	-3.04045
Bifidobacterium longum subsp. longum (GCA_004334145.1)	-8.14325	3	-1.12013	-3.0405
Eubacterium sp. LMAG:38 (GCA_008680475.1)	-2.41198	1	-1.26839	-3.05933
Bifidobacterium longum (GCA_002833065.1)	-2.71442	1	-1.12713	-3.05949
Bifidobacterium longum subsp. longum (GCA_001446275.1)	-8.14325	3	-1.13027	-3.06804
Bifidobacterium longum (GCA_003094955.1)	-5.42884	2	-1.13095	-3.06986
Bifidobacterium longum (GCA_900157055.1)	-2.71442	1	-1.13295	-3.0753
Bifidobacterium longum subsp. longum (GCA_004334785.1)	-2.71442	1	-1.13363	-3.07714
Bifidobacterium longum (GCA_002833265.1)	-2.71442	1	-1.13693	-3.08609
Bifidobacterium longum (GCA_002833285.1)	-2.71442	1	-1.13791	-3.08877
Bifidobacterium longum (GCA_002832985.1)	-2.71442	1	-1.13864	-3.09076
Bifidobacterium longum (GCA_002833175.1)	-2.71442	1	-1.1403	-3.09525
Bifidobacterium longum subsp. longum (GCA_004333715.1)	-2.71442	1	-1.14032	-3.09531
Bifidobacterium longum subsp. longum 2-2B (GCA_000261205.1)	-5.42884	2	-1.14089	-3.09685
Bifidobacterium longum (GCA_003790375.1)	-5.42884	2	-1.14116	-3.0976
Bifidobacterium longum subsp. longum (GCA_004334545.1)	-2.71442	1	-1.14157	-3.09869
Blautia schinkii (GCA_013304935.1)	-2.41198	1	-1.28493	-3.09922
Blautia schinkii (GCA_013304885.1)	-2.41198	1	-1.28687	-3.1039
Bifidobacterium longum subsp. infantis (GCA_000825005.1)	-5.42884	2	-1.14461	-3.10695
Eubacterium ramulus (GCA_009680435.1)	-2.41198	1	-1.2895	-3.11026
Bifidobacterium longum subsp. infantis (GCA_000825045.1)	-5.42884	2	-1.14624	-3.11137
Bifidobacterium longum subsp. longum (GCA_000741245.1)	-8.14325	3	-1.14671	-3.11265
Bifidobacterium longum (GCA_003094855.1)	-5.42884	2	-1.14828	-3.1169
Bifidobacterium longum subsp. longum (GCA_004333005.1)	-5.42884	2	-1.14832	-3.11703
Bifidobacterium longum (GCA_900157075.1)	-2.71442	1	-1.14852	-3.11756
Bifidobacterium longum (GCA_003094635.1)	-5.42884	2	-1.14918	-3.11936
Bifidobacterium longum (GCA_900157185.1)	-5.42884	2	-1.15063	-3.12329
Escherichia coli (GCA_014495655.1)	-2.70333	1	-1.15642	-3.12618
Escherichia coli 2-460-02_S4_C1 (GCA_000711565.1)	-2.70333	1	-1.16065	-3.13763
Shigella sonnei (GCA_002247505.1)	-2.70333	1	-1.16146	-3.1398
Escherichia coli (GCA_002155595.1)	-2.70333	1	-1.16244	-3.14246
Shigella flexneri CCH060 (GCA_000267985.1)	-2.70333	1	-1.16394	-3.14651
Eubacterium ramulus (GCA_004167445.1)	-2.41198	1	-1.30461	-3.1467
Escherichia coli (GCA_014494525.1)	-2.70333	1	-1.16497	-3.14929
Shigella sonnei 3233-85 (GCA_000268005.1)	-2.70333	1	-1.16724	-3.15543
Eubacterium ramulus (GCA_009680485.1)	-2.41198	1	-1.30824	-3.15546
Escherichia coli (GCA_013347035.1)	-2.70333	1	-1.17118	-3.16609
Bifidobacterium longum (GCA_900157065.1)	-5.42884	2	-1.1666	-3.16665
Shigella sonnei (GCA_002246195.1)	-2.70333	1	-1.17252	-3.1697
Escherichia coli (GCA_002407305.1)	-2.70333	1	-1.17521	-3.17699
Escherichia coli (GCA_003008025.1)	-2.70333	1	-1.17999	-3.18989
Shigella sonnei (GCA_002246205.1)	-2.70333	1	-1.18156	-3.19414
Escherichia coli (GCA_900489325.1)	-2.70333	1	-1.18159	-3.19423
Escherichia coli (GCA_900489315.1)	-2.70333	1	-1.18241	-3.19645
Escherichia sp. R7 (GCA_003000915.1)	-2.70333	1	-1.18284	-3.1976
Escherichia coli (GCA_014495135.1)	-2.70333	1	-1.18349	-3.19938
Escherichia coli (GCA_003983055.1)	-2.70333	1	-1.18541	-3.20456
Escherichia coli (GCA_003983125.1)	-2.70333	1	-1.1855	-3.20479
Escherichia coli (GCA_001284665.1)	-2.70333	1	-1.18649	-3.20748
Escherichia coli (GCA_003892645.1)	-2.70333	1	-1.18673	-3.20812
Escherichia coli (GCA_003057445.1)	-2.70333	1	-1.18909	-3.21449
Escherichia coli (GCA_900489385.1)	-2.70333	1	-1.18913	-3.21462
Escherichia coli (GCA_014117665.1)	-2.70333	1	-1.18928	-3.21503
Escherichia coli (GCA_002461885.1)	-2.70333	1	-1.18951	-3.21563
Escherichia coli (GCA_003731055.1)	-2.70333	1	-1.19005	-3.21708
Escherichia coli (GCA_013404415.1)	-2.70333	1	-1.19007	-3.21714
Escherichia coli (GCA_003984385.1)	-2.70333	1	-1.19014	-3.21733
Escherichia coli (GCA_001713555.1)	-2.70333	1	-1.19027	-3.2177
Escherichia coli (GCA_003980665.1)	-2.70333	1	-1.19077	-3.21906
Escherichia coli (GCA_003886175.1)	-2.70333	1	-1.19109	-3.21992
Escherichia coli (GCA_004115425.1)	-2.70333	1	-1.19111	-3.21997
Escherichia coli (GCA_001283505.1)	-2.70333	1	-1.19219	-3.22289
Escherichia coli (GCA_002886885.1)	-2.70333	1	-1.19433	-3.22868
Escherichia coli (GCA_014493935.1)	-2.70333	1	-1.19463	-3.22947
Escherichia coli (GCA_002887125.1)	-2.70333	1	-1.19485	-3.23008
Shigella boydii 09-0344 (GCA_000815785.1)	-2.70333	1	-1.19603	-3.23328
Escherichia coli (GCA_900489535.1)	-2.70333	1	-1.19726	-3.23659
Escherichia coli (GCA_003983165.1)	-2.70333	1	-1.19739	-3.23694
Escherichia coli (GCA_002155535.1)	-2.70333	1	-1.19744	-3.23708
Escherichia coli (GCA_014494345.1)	-2.70333	1	-1.19779	-3.23803
Escherichia coli (GCA_900489335.1)	-2.70333	1	-1.19804	-3.23869
Escherichia coli (GCA_900490435.1)	-2.70333	1	-1.19809	-3.23883
Escherichia coli (GCA_900489345.1)	-2.70333	1	-1.19832	-3.23946
Escherichia coli (GCA_002155505.1)	-2.70333	1	-1.19848	-3.23989
Escherichia coli (GCA_014117725.1)	-2.70333	1	-1.19904	-3.24139
Escherichia coli (GCA_004122205.1)	-2.70333	1	-1.1993	-3.24209
Escherichia coli (GCA_014495175.1)	-2.70333	1	-1.19951	-3.24268
Escherichia coli (GCA_900489615.1)	-2.70333	1	-1.19968	-3.24313
Escherichia coli (GCA_002283675.1)	-2.70333	1	-1.19973	-3.24327
Escherichia coli (GCA_900489445.1)	-2.70333	1	-1.19987	-3.24366
Escherichia coli (GCA_002207165.1)	-2.70333	1	-1.20012	-3.24432
Escherichia coli (GCA_013404455.1)	-2.70333	1	-1.20038	-3.24502
Escherichia coli (GCA_900489695.1)	-2.70333	1	-1.20039	-3.24505
Escherichia coli (GCA_013404365.1)	-2.70333	1	-1.20043	-3.24515
Escherichia coli (GCA_002474895.1)	-2.70333	1	-1.20046	-3.24524
Blautia massiliensis (GCA_013305035.1)	-4.82397	2	-1.34561	-3.24558
Escherichia coli (GCA_002886545.1)	-2.70333	1	-1.20072	-3.24594
Escherichia coli (GCA_002207665.1)	-2.70333	1	-1.2008	-3.24615
Escherichia coli 2-460-02_S1_C3 (GCA_000711485.1)	-2.70333	1	-1.20104	-3.2468
Escherichia coli (GCA_014495455.1)	-2.70333	1	-1.20248	-3.25069
Escherichia coli (GCA_003298435.1)	-2.70333	1	-1.20283	-3.25164
Escherichia coli (GCA_900489405.1)	-2.70333	1	-1.20297	-3.25203
Escherichia coli (GCA_900488905.1)	-2.70333	1	-1.203	-3.25209
Escherichia coli (GCA_004567145.1)	-2.70333	1	-1.20317	-3.25256
Escherichia coli (GCA_900489185.1)	-2.70333	1	-1.20318	-3.25259
Escherichia coli (GCA_900488875.1)	-2.70333	1	-1.20321	-3.25268
Escherichia coli (GCA_003300925.1)	-2.70333	1	-1.20329	-3.25288
Escherichia coli (GCA_002465785.1)	-2.70333	1	-1.20333	-3.25301
Escherichia coli (GCA_014495495.1)	-2.70333	1	-1.20334	-3.25302
Escherichia coli (GCA_014117655.1)	-2.70333	1	-1.20336	-3.25309
Escherichia coli (GCA_900490465.1)	-2.70333	1	-1.2035	-3.25345
Escherichia coli (GCA_014117635.1)	-2.70333	1	-1.20361	-3.25376
Escherichia coli (GCA_900490445.1)	-2.70333	1	-1.20394	-3.25465
Escherichia coli (GCA_900488935.1)	-2.70333	1	-1.20399	-3.25479
Escherichia coli (GCA_900489475.1)	-2.70333	1	-1.20407	-3.255
Escherichia coli (GCA_900488915.1)	-2.70333	1	-1.2042	-3.25535
Escherichia coli K-12 (GCA_004803005.1)	-2.70333	1	-1.20427	-3.25554
Escherichia coli (GCA_900488865.1)	-2.70333	1	-1.20432	-3.25567
Escherichia coli (GCA_005145995.1)	-2.70333	1	-1.2044	-3.2559
Escherichia coli (GCA_900489645.1)	-2.70333	1	-1.20444	-3.256
Blautia massiliensis (GCA_013305025.1)	-2.41198	1	-1.34994	-3.25603
Escherichia coli (GCA_014117625.1)	-2.70333	1	-1.20451	-3.25618
Salmonella enterica subsp. enterica serovar Thompson (GCA_001240735.1)	-2.70333	1	-1.20453	-3.25625
Escherichia coli K-12 (GCA_004831015.1)	-2.70333	1	-1.20457	-3.25636
Escherichia coli (GCA_900488955.1)	-2.70333	1	-1.20461	-3.25645
Escherichia coli (GCA_005146175.1)	-2.70333	1	-1.20463	-3.25651
Escherichia coli (GCA_011029785.1)	-2.70333	1	-1.20478	-3.25692
Escherichia coli (GCA_003008195.1)	-2.70333	1	-1.2048	-3.25696
Escherichia coli (GCA_002872145.1)	-2.70333	1	-1.20486	-3.25714
Escherichia coli (GCA_900489375.1)	-2.70333	1	-1.20498	-3.25745
Escherichia coli (GCA_900489155.1)	-2.70333	1	-1.20524	-3.25815
Escherichia coli (GCA_900489045.1)	-2.70333	1	-1.20547	-3.25878
Escherichia coli (GCA_006537505.1)	-2.70333	1	-1.20552	-3.25891
Escherichia coli (GCA_014495555.1)	-2.70333	1	-1.20555	-3.25898
Escherichia coli (GCA_014495275.1)	-2.70333	1	-1.20562	-3.25919
Escherichia coli (GCA_002872175.1)	-2.70333	1	-1.20567	-3.25933
Escherichia coli K-12 (GCA_004832725.1)	-2.70333	1	-1.20616	-3.26065
Escherichia coli (GCA_014493955.1)	-2.70333	1	-1.20645	-3.26144
Blautia massiliensis (GCA_013301805.1)	-2.41198	1	-1.35287	-3.26309
Escherichia coli (GCA_001285045.1)	-2.70333	1	-1.20778	-3.26502
Roseburia sp. NSJ-9 (GCA_014287435.1)	-2.41198	1	-1.35407	-3.26598
Escherichia coli (GCA_005146165.1)	-2.70333	1	-1.20827	-3.26635
Escherichia coli (GCA_013426115.1)	-2.70333	1	-1.21024	-3.27168
Escherichia coli 2-474-04_S1_C1 (GCA_000704565.1)	-2.70333	1	-1.21037	-3.27203
Escherichia coli (GCA_001284805.1)	-2.70333	1	-1.21054	-3.27249
Shigella sonnei (GCA_002246165.1)	-2.70333	1	-1.21166	-3.27552
Escherichia coli (GCA_003306675.1)	-2.70333	1	-1.21215	-3.27685
Escherichia coli (GCA_002886425.1)	-2.70333	1	-1.21489	-3.28425
Escherichia coli (GCA_002887055.1)	-2.70333	1	-1.21592	-3.28703
Shigella sonnei (GCA_013201485.1)	-2.70333	1	-1.21754	-3.2914
Escherichia coli (GCA_003302175.1)	-2.70333	1	-1.21931	-3.29618
Escherichia coli (GCA_004803215.1)	-2.70333	1	-1.22047	-3.29934
Escherichia coli (GCA_003317335.1)	-2.70333	1	-1.22136	-3.30173
Escherichia coli K-12 (GCA_004803125.1)	-2.70333	1	-1.22148	-3.30206
Escherichia coli (GCA_003300695.1)	-2.70333	1	-1.22163	-3.30248
Escherichia coli (GCA_003317295.1)	-2.70333	1	-1.22228	-3.30423
Escherichia coli (GCA_013607045.1)	-2.70333	1	-1.22606	-3.31445
Escherichia coli (GCA_001266375.1)	-2.70333	1	-1.22693	-3.3168
Escherichia coli (GCA_002461025.1)	-2.70333	1	-1.22743	-3.31813
Enterobacter hormaechei (GCA_002886565.1)	-2.70333	1	-1.23085	-3.32741
Escherichia coli (GCA_004569185.1)	-2.70333	1	-1.23224	-3.33114
Escherichia coli (GCA_004568085.1)	-2.70333	1	-1.23664	-3.34306
Escherichia coli (GCA_004568855.1)	-2.70333	1	-1.23696	-3.34392
Ruminococcus sp. OF03-6AA (GCA_003460665.1)	-2.41198	1	-1.38815	-3.3482
Dorea longicatena (GCA_013299835.1)	-4.82397	2	-1.38879	-3.34973
Enterobacter hormaechei (GCA_002886625.1)	-2.70333	1	-1.2422	-3.35808
Klebsiella pneumoniae (GCA_003037715.1)	-2.70333	1	-1.24246	-3.35877
Escherichia coli (GCA_002223635.1)	-2.70333	1	-1.24249	-3.35885
Escherichia coli (GCA_008083085.1)	-2.70333	1	-1.24344	-3.36143
Escherichia coli (GCA_008082925.1)	-2.70333	1	-1.24466	-3.36473
Escherichia coli (GCA_002631365.1)	-2.70333	1	-1.24607	-3.36855
Dorea longicatena (GCA_013299905.1)	-4.82397	2	-1.39701	-3.36957
Enterobacter asburiae (GCA_002886845.1)	-2.70333	1	-1.2465	-3.3697
Escherichia coli K-12 (GCA_004802935.1)	-2.70333	1	-1.24692	-3.37085
Escherichia coli (GCA_003306195.1)	-2.70333	1	-1.24771	-3.37297
Escherichia coli (GCA_014495165.1)	-5.40666	2	-1.24814	-3.37412
Escherichia coli (GCA_003306395.1)	-2.70333	1	-1.24863	-3.37547
Escherichia coli (GCA_003306155.1)	-2.70333	1	-1.24865	-3.37551
Escherichia coli (GCA_014522225.1)	-2.70333	1	-1.24888	-3.37615
Escherichia coli (GCA_014494275.1)	-2.70333	1	-1.24902	-3.37652
Escherichia coli (GCA_014117645.1)	-2.70333	1	-1.24929	-3.37725
Escherichia coli (GCA_003731155.1)	-2.70333	1	-1.25095	-3.38173
Escherichia coli (GCA_001517685.1)	-2.70333	1	-1.25205	-3.38471
Escherichia coli (GCA_014495335.1)	-5.40666	2	-1.25268	-3.38642
Escherichia coli (GCA_003730435.1)	-2.70333	1	-1.25276	-3.38662
Escherichia coli (GCA_003305495.1)	-2.70333	1	-1.2529	-3.387
Escherichia coli (GCA_002886825.1)	-2.70333	1	-1.25313	-3.38763
Escherichia coli (GCA_003856575.1)	-2.70333	1	-1.25373	-3.38924
Escherichia coli (GCA_013404505.1)	-2.70333	1	-1.25531	-3.39353
Escherichia coli (GCA_013392605.1)	-2.70333	1	-1.25532	-3.39354
Escherichia coli (GCA_014495625.1)	-2.70333	1	-1.25541	-3.3938
Escherichia coli (GCA_004566675.1)	-2.70333	1	-1.25774	-3.40008
Escherichia coli (GCA_002528925.1)	-2.70333	1	-1.25789	-3.4005
Escherichia coli (GCA_016530215.1)	-2.70333	1	-1.2581	-3.40107
Escherichia coli (GCA_003298175.1)	-2.70333	1	-1.25866	-3.40256
Escherichia coli (GCA_014494885.1)	-2.70333	1	-1.25905	-3.40361
Escherichia coli (GCA_001266335.1)	-2.70333	1	-1.261	-3.40891
Klebsiella pneumoniae (GCA_900503865.1)	-2.70333	1	-1.26151	-3.41027
Escherichia coli (GCA_004569765.1)	-2.70333	1	-1.26163	-3.41061
Klebsiella pneumoniae (GCA_900508405.1)	-2.70333	1	-1.26187	-3.41125
Salmonella enterica subsp. enterica serovar Concord (GCA_002065915.1)	-2.70333	1	-1.26205	-3.41172
Dorea longicatena (GCA_009875675.1)	-2.41198	1	-1.41486	-3.41263
Escherichia coli (GCA_003317385.1)	-5.40666	2	-1.2627	-3.4135
Escherichia coli (GCA_002886755.1)	-2.70333	1	-1.26281	-3.4138
Shigella sonnei 53G (GCA_000283715.1)	-2.70333	1	-1.26301	-3.41432
Escherichia coli (GCA_003892445.1)	-2.70333	1	-1.26319	-3.41483
Escherichia coli (GCA_003317505.1)	-2.70333	1	-1.26337	-3.41532
Escherichia coli (GCA_003305795.1)	-2.70333	1	-1.26341	-3.41542
Escherichia coli (GCA_003317455.1)	-2.70333	1	-1.26342	-3.41543
Escherichia sp. R11 (GCA_003001075.1)	-2.70333	1	-1.26379	-3.41643
Salmonella enterica subsp. enterica serovar Concord (GCA_002065935.1)	-2.70333	1	-1.26387	-3.41666
Escherichia coli (GCA_003305975.1)	-2.70333	1	-1.264	-3.417
Escherichia coli (GCA_002803905.1)	-2.70333	1	-1.26407	-3.41721
Escherichia coli (GCA_003298645.1)	-2.70333	1	-1.26408	-3.41722
Escherichia coli (GCA_004567745.1)	-2.70333	1	-1.26524	-3.42037
Escherichia coli (GCA_002164975.2)	-2.70333	1	-1.26562	-3.4214
Escherichia coli (GCA_016530225.1)	-2.70333	1	-1.26601	-3.42244
Escherichia coli (GCA_002001545.1)	-2.70333	1	-1.26608	-3.42263
Escherichia coli (GCA_013315695.1)	-2.70333	1	-1.26609	-3.42267
Escherichia coli (GCA_003317765.1)	-2.70333	1	-1.26631	-3.42326
Escherichia coli (GCA_003628235.1)	-2.70333	1	-1.26637	-3.4234
Escherichia coli (GCA_004568205.1)	-2.70333	1	-1.26646	-3.42365
Escherichia coli (GCA_003306075.1)	-2.70333	1	-1.26679	-3.42455
Escherichia coli (GCA_003304525.1)	-2.70333	1	-1.26681	-3.42461
Escherichia coli (GCA_003856635.1)	-2.70333	1	-1.26704	-3.42522
Escherichia coli (GCA_003180995.1)	-2.70333	1	-1.26716	-3.42556
Escherichia coli (GCA_013315935.1)	-5.40666	2	-1.26734	-3.42603
Escherichia coli (GCA_003730595.1)	-5.40666	2	-1.26807	-3.42801
Escherichia coli (GCA_902505155.1)	-2.70333	1	-1.26834	-3.42873
Escherichia coli (GCA_002886325.1)	-2.70333	1	-1.26835	-3.42877
Escherichia coli (GCA_002887005.1)	-2.70333	1	-1.26844	-3.42901
Escherichia coli (GCA_004569995.1)	-2.70333	1	-1.26872	-3.42977
Escherichia coli (GCA_001621385.1)	-2.70333	1	-1.27001	-3.43325
Escherichia coli (GCA_003305515.1)	-2.70333	1	-1.27087	-3.43559
[Eubacterium] rectale (GCA_009680235.1)	-2.41198	1	-1.42508	-3.43727
Escherichia sp. R1 (GCA_003000935.1)	-2.70333	1	-1.27193	-3.43845
Escherichia coli (GCA_900490575.1)	-2.70333	1	-1.27199	-3.4386
Salmonella enterica subsp. enterica serovar Typhimurium (GCA_001714645.1)	-2.70333	1	-1.27212	-3.43897
Escherichia coli (GCA_003885915.1)	-2.70333	1	-1.27226	-3.43934
[Eubacterium] rectale (GCA_009680365.1)	-2.41198	1	-1.42621	-3.43999
[Eubacterium] rectale (GCA_009680395.1)	-2.41198	1	-1.42631	-3.44024
Escherichia coli (GCA_015645325.1)	-2.70333	1	-1.27265	-3.4404
Salmonella enterica (GCA_900241845.1)	-2.70333	1	-1.27267	-3.44045
Escherichia coli (GCA_003300395.1)	-2.70333	1	-1.27276	-3.44069
Escherichia coli (GCA_003299085.1)	-2.70333	1	-1.27283	-3.44087
Escherichia coli (GCA_002861245.1)	-2.70333	1	-1.27304	-3.44144
Escherichia coli (GCA_003317795.1)	-2.70333	1	-1.27325	-3.44202
Escherichia coli (GCA_003318125.1)	-2.70333	1	-1.27328	-3.4421
Escherichia coli (GCA_004568705.1)	-2.70333	1	-1.27361	-3.44299
Escherichia coli (GCA_003303815.1)	-2.70333	1	-1.27371	-3.44326
Escherichia coli (GCA_014982555.1)	-2.70333	1	-1.27424	-3.44468
[Eubacterium] rectale (GCA_009680315.1)	-2.41198	1	-1.42831	-3.44506
Salmonella enterica subsp. enterica serovar Schwarzengrund (GCA_002033085.1)	-2.70333	1	-1.27462	-3.44571
Shigella sonnei (GCA_009729995.1)	-2.70333	1	-1.27475	-3.44607
Klebsiella pneumoniae (GCA_011759355.1)	-2.70333	1	-1.27508	-3.44697
Salmonella enterica subsp. enterica serovar Heidelberg str. SARA33 (GCA_000464935.1)	-2.70333	1	-1.2757	-3.44863
[Eubacterium] rectale (GCA_009680355.1)	-2.41198	1	-1.42981	-3.44869
Escherichia coli (GCA_013372305.1)	-2.70333	1	-1.27605	-3.44958
[Eubacterium] rectale (GCA_008679845.1)	-2.41198	1	-1.4308	-3.45106
Dorea longicatena (GCA_013301305.1)	-2.41198	1	-1.43146	-3.45266
Escherichia coli (GCA_012952535.1)	-2.70333	1	-1.27799	-3.45483
Shigella sonnei (GCA_014725795.1)	-2.70333	1	-1.27806	-3.45502
[Eubacterium] rectale (GCA_009680285.1)	-2.41198	1	-1.43282	-3.45594
[Eubacterium] rectale (GCA_009680275.1)	-2.41198	1	-1.43479	-3.46069
Salmonella enterica subsp. enterica serovar Typhimurium (GCA_001594845.1)	-2.70333	1	-1.2813	-3.46378
Salmonella enterica subsp. enterica serovar Typhimurium (GCA_001594825.1)	-2.70333	1	-1.2813	-3.46378
[Eubacterium] rectale (GCA_009680205.1)	-2.41198	1	-1.43734	-3.46685
Clostridiales bacterium LMAG:78 (GCA_008679665.1)	-2.41198	1	-1.43758	-3.46742
Klebsiella pneumoniae (GCA_011742205.1)	-2.70333	1	-1.28273	-3.46763
[Eubacterium] rectale (GCA_009680245.1)	-2.41198	1	-1.43825	-3.46903
Salmonella enterica (GCA_900241275.1)	-2.70333	1	-1.28331	-3.46922
Salmonella enterica (GCA_900241565.1)	-2.70333	1	-1.28337	-3.46937
Serratia marcescens (GCA_002886905.1)	-2.70333	1	-1.28386	-3.47069
Salmonella enterica subsp. enterica serovar Typhi (GCA_011090005.1)	-2.70333	1	-1.28407	-3.47125
[Eubacterium] rectale (GCA_009680335.1)	-2.41198	1	-1.43923	-3.47141
Salmonella enterica subsp. enterica serovar Panama (GCA_007094115.1)	-2.70333	1	-1.28517	-3.47424
Escherichia coli (GCA_013085905.1)	-2.70333	1	-1.2854	-3.47485
[Eubacterium] rectale (GCA_008680385.1)	-2.41198	1	-1.44079	-3.47515
Klebsiella pneumoniae (GCA_011742085.1)	-2.70333	1	-1.28555	-3.47526
Serratia marcescens (GCA_002887105.1)	-2.70333	1	-1.28607	-3.47668
Escherichia coli (GCA_900607455.1)	-2.70333	1	-1.28664	-3.4782
Escherichia coli (GCA_013315875.1)	-2.70333	1	-1.28798	-3.48183
Escherichia coli (GCA_003344465.1)	-2.70333	1	-1.28806	-3.48206
[Eubacterium] rectale (GCA_013300655.1)	-2.41198	1	-1.44462	-3.48441
[Eubacterium] rectale (GCA_013300555.1)	-2.41198	1	-1.44511	-3.48558
[Eubacterium] rectale (GCA_013300675.1)	-2.41198	1	-1.44531	-3.48608
[Eubacterium] rectale (GCA_013299645.1)	-2.41198	1	-1.44536	-3.48618
[Eubacterium] rectale (GCA_013300505.1)	-2.41198	1	-1.44554	-3.48662
[Eubacterium] rectale (GCA_013299655.1)	-2.41198	1	-1.4456	-3.48677
Citrobacter freundii (GCA_002864025.1)	-2.70333	1	-1.29	-3.48728
[Eubacterium] rectale (GCA_013300625.1)	-2.41198	1	-1.44599	-3.4877
[Eubacterium] rectale (GCA_013299675.1)	-2.41198	1	-1.44607	-3.48791
[Eubacterium] rectale (GCA_013300575.1)	-2.41198	1	-1.44621	-3.48823
[Eubacterium] rectale (GCA_013303945.1)	-2.41198	1	-1.4464	-3.48869
[Eubacterium] rectale (GCA_013303845.1)	-2.41198	1	-1.4469	-3.48989
[Eubacterium] rectale (GCA_013303885.1)	-2.41198	1	-1.44698	-3.49009
[Eubacterium] rectale (GCA_013303875.1)	-2.41198	1	-1.44724	-3.49073
[Eubacterium] rectale (GCA_013303785.1)	-2.41198	1	-1.44741	-3.49112
[Eubacterium] rectale (GCA_013303865.1)	-2.41198	1	-1.44753	-3.49143
[Eubacterium] rectale (GCA_013303905.1)	-2.41198	1	-1.44765	-3.49171
[Eubacterium] rectale (GCA_008680415.1)	-2.41198	1	-1.44928	-3.49563
[Eubacterium] rectale (GCA_013303775.1)	-2.41198	1	-1.4506	-3.49883
Escherichia coli (GCA_012149945.1)	-2.70333	1	-1.29489	-3.50053
[Eubacterium] rectale (GCA_003122495.1)	-2.41198	1	-1.45437	-3.50791
Klebsiella aerogenes (GCA_001011455.1)	-2.70333	1	-1.3033	-3.52325
Dorea longicatena (GCA_013301325.1)	-2.41198	1	-1.46157	-3.52527
Klebsiella aerogenes (GCA_002863975.1)	-2.70333	1	-1.30594	-3.53037
[Eubacterium] rectale (GCA_013304025.1)	-2.41198	1	-1.4651	-3.5338
Morganella morganii (GCA_014333515.1)	-2.70333	1	-1.30736	-3.53422
Dorea longicatena (GCA_013301265.1)	-2.41198	1	-1.46545	-3.53465
[Eubacterium] rectale (GCA_013303995.1)	-2.41198	1	-1.46616	-3.53635
[Eubacterium] rectale (GCA_013303965.1)	-2.41198	1	-1.46628	-3.53665
[Eubacterium] rectale (GCA_013304035.1)	-2.41198	1	-1.46871	-3.54251
Klebsiella michiganensis (GCA_002887165.1)	-2.70333	1	-1.31155	-3.54554
Dorea longicatena (GCA_008680955.1)	-2.41198	1	-1.47361	-3.55432
Agathobacter sp. (GCA_014866265.1)	-2.41198	1	-1.48	-3.56974
Dorea longicatena (GCA_013301315.1)	-2.41198	1	-1.48254	-3.57586
Klebsiella pneumoniae (GCA_015646035.1)	-2.70333	1	-1.32286	-3.57612
Klebsiella pneumoniae (GCA_014880005.1)	-2.70333	1	-1.32372	-3.57845
Klebsiella pneumoniae (GCA_015645995.1)	-2.70333	1	-1.32571	-3.58384
Klebsiella pneumoniae (GCA_900512445.1)	-2.70333	1	-1.32786	-3.58965
Klebsiella pneumoniae (GCA_003115075.2)	-2.70333	1	-1.32835	-3.59098
Klebsiella pneumoniae (GCA_002775315.1)	-2.70333	1	-1.32866	-3.59181
Klebsiella pneumoniae (GCA_002886705.1)	-2.70333	1	-1.32945	-3.59393
Klebsiella pneumoniae (GCA_011742505.2)	-5.40666	2	-1.33006	-3.5956
Klebsiella pneumoniae (GCA_900511505.1)	-2.70333	1	-1.3307	-3.59731
Klebsiella pneumoniae (GCA_011029885.1)	-2.70333	1	-1.33092	-3.59792
Klebsiella pneumoniae (GCA_009661455.2)	-2.70333	1	-1.33102	-3.59817
Klebsiella pneumoniae (GCA_014877215.1)	-2.70333	1	-1.33383	-3.60578
Klebsiella pneumoniae (GCA_015645985.1)	-2.70333	1	-1.33387	-3.60588
Klebsiella pneumoniae (GCA_002886375.1)	-2.70333	1	-1.33417	-3.60669
Klebsiella pneumoniae (GCA_013134865.1)	-2.70333	1	-1.33534	-3.60986
Klebsiella pneumoniae (GCA_011742775.2)	-2.70333	1	-1.33707	-3.61454
Klebsiella pneumoniae (GCA_011742815.1)	-2.70333	1	-1.3388	-3.61923
Klebsiella pneumoniae (GCA_900503785.1)	-2.70333	1	-1.34004	-3.62257
Klebsiella pneumoniae (GCA_012056085.1)	-2.70333	1	-1.3415	-3.62652
Klebsiella pneumoniae (GCA_012056005.1)	-2.70333	1	-1.3415	-3.62652
Klebsiella pneumoniae (GCA_011029525.1)	-2.70333	1	-1.34206	-3.62803
Dorea longicatena (GCA_015553305.1)	-2.41198	1	-1.51845	-3.66247
Firmicutes bacterium (GCA_008680325.1)	-5.32127	2	-1.46732	-3.90401
Blautia massiliensis (GCA_013304415.1)	-3.29942	1	-1.19466	-3.94168
Blautia sp. MSK.20.9 (GCA_013304615.1)	-2.41198	1	-1.6408	-3.95759
Agathobacter sp. (GCA_014866535.1)	-2.66063	1	-1.49784	-3.98521
Agathobacter sp. (GCA_014870235.1)	-5.32127	2	-1.50417	-4.00204
Roseburia intestinalis (GCA_009759525.1)	-3.29942	1	-1.31914	-4.35239
[Eubacterium] rectale (GCA_008680205.1)	-3.29942	1	-1.45337	-4.79527
