# Supplementary material for: Gut bacteria-derived sphingolipids alter innate immune responses to oral cholera vaccine antigens
Source: Nat Commun. 2025 Dec 12;17:638. doi: 10.1038/s41467-025-67388-y (PMC12816596; doi:10.1038/s41467-025-67388-y)
Supplement: Supplementary file 7 — Supplementary Data 6 [file 41467_2025_67388_MOESM7_ESM.xlsx]

## Sheet: Sheet1
Supplementary Data 6: Metadata for human fecal samples for microbiome sequencing.
In the sex column, 0 female, 1 male. For the Memory B cell response measures, 1=True, 0= False, blank= insufficient data
Sample_ID	sex	Age (yrs)	CT_IgA_Responder	CT_IgG_Responder	OSP_IgA_Responder	OSP_IgG_Responder
5138.AW.15	1	37	1		0
5138.AW.16	0	26	1		1
5138.AW.17	1	19	1		1
5138.AW.18	0	28
5138.AW.19	1	37	1		0
5138.AW.20	0	33
5138.AW.21	1	6	0		0
5138.AW.22	1	4
5138.AW.23	1	12	0	1	0	1
5138.AW.24	0	3	0		0
5138.AW.25	0	33	0	0	1	1
5138.AW.26	1	4	0		0
5138.AW.27	1	12	0		0
5138.AW.28	1	2	0		0
5138.AW.29	0	23
5138.AW.30	1	29		1		1
5138.AW.31	1	11	0	1	0	0
5138.AW.32	0	9	0		0
5138.AW.33	0	9	0	0	1	0
5138.AW.34	0	19	1	1	0	0
5138.AW.35	0	36	1	1	0	1
5138.AW.36	1	29		1	0	0
5138.AW.37	0	17	1	1	1	1
5138.AW.38	0	37	1		0
5138.AW.39	1	7	0		0
5138.AW.40	0	35
5138.AW.41	1	2	0	1	0	1
5138.AW.43	0	6	0		0
5138.AW.44	1	28	0	1	0	1
5138.AW.45	1	27	0	1	1	1
5138.AW.46	1	9	0		0
5138.AW.47	0	30	0		1
5138.AW.48	0	33	0		0
5138.AW.49	0	35	1	1	1	0
5138.AW.50	0	11	0	1	0	1
5138.AW.51	1	3	1	0	0	1
5138.AW.52	0	30
5138.AW.53	0	18		1		0
5138.AW.54	0	3		1		0
5138.AW.55	0	33			1
5138.AW.56	1	40	0	0	1	1
5138.AW.57	1	38		1		1
5138.AW.58	0	36	1	1	1	1
5138.AW.59	0	23	0	1	0	0
5138.AW.60	0	46	1	1	1	1
5138.AW.61	0	12		1		0
5138.AW.62	0	22	1	1	0	0
5138.AW.63	0	36	0	0	0	0
5138.AW.64	0	14	0		0
5138.AW.65	0	10
5138.AW.66	0	40
5138.AW.67	0	35
5138.AW.68	1	30	0		0	1
5138.AW.69	1	46	1	1	1	1
5138.AW.70	0	36
5138.AW.71	0	12	1		0
5138.AW.72	0	46	1	1	0	0
5138.AW.73	0	19	1		0
5138.AW.74	0	19		1		0
5138.AW.75	0	4	1		0
5138.AW.76	0	30	0		0
5138.AW.77	0	25	0	1	1	0
5138.AW.78	0	14	0	1	0	0
5138.AW.79	1	12
5138.AW.80	1	14	1	1	1	0
5138.AW.81	1	4	1	1	1	1
5138.AW.82	1	10	0	1	0	0
5138.AW.83	0	9	0	1	0	1
5138.AW.84	1	6	0		1
5138.AW.85	0	4			0
5138.AW.86	0	8	1		0
5138.AW.87	0	4	1		0
5138.AW.88	1	4
5138.AW.89	0	21	1	1	1	1
5138.AW.90	1	3		1		0
5138.AW.91	0	45		0		0
5138.AW.92	1	2		1		0
5138.AW.93	1	35
5138.AW.94	0	30	1	1	0	1
5138.AW.95	1	3
5138.AW.96	0	2	0		1
5138.AW.97	0	20	0		0
5138.AW.98	1	41	0	0	0	0
5138.AW.99	0	2		1		1
5138.AW.100	1	3		0		0
5138.AW.101	0	3		0		0
5138.AW.102	0	2	0		0
5138.AW.103	0	2	0	1	0	1
5138.AW.104	0	4	1	1		1
