# Supplementary material for: Gut bacteria-derived sphingolipids alter innate immune responses to oral cholera vaccine antigens
Source: Nat Commun. 2025 Dec 12;17:638. doi: 10.1038/s41467-025-67388-y (PMC12816596; doi:10.1038/s41467-025-67388-y)
Supplement: Supplementary file 8 — Supplementary Data 7 [file 41467_2025_67388_MOESM8_ESM.xlsx]

## Sheet: Sheet1
Supplementary Data 7: Metadata and results for lipidomics analysis of fecal samples
Run	Sample#	Vaccine response	CE(12:0)	CE(14:0)	CE(14:1)	CE(15:0)	CE(16:0)	CE(16:1)	CE(17:0)	CE(18:0)	CE(18:1)	CE(18:2)	CE(18:3)	CE(20:0)	CE(20:1)	CE(20:2)	CE(20:3)	CE(20:4)	CE(20:5)	CE(22:0)	CE(22:1)	CE(22:2)	CE(22:4)	CE(22:5)	CE(22:6)	CE(24:0)	CE(24:1)	CER(14:0)	CER(16:0)	CER(18:0)	CER(18:1)	CER(20:0)	CER(20:1)	CER(22:0)	CER(22:1)	CER(24:0)	CER(24:1)	CER(26:0)	CER(26:1)	DAG(12:0/16:0)	DAG(12:0/18:0)	DAG(12:0/18:1)	DAG(12:0/18:2)	DAG(14:0/14:0)	DAG(14:0/16:0)	DAG(14:0/16:1)	DAG(14:0/18:1)	DAG(14:0/18:2)	DAG(14:0/20:4)
20210910170434	Stool 1	Responder 1	0	1.6816	1.1212	1.8236	20.4517	3.241	2.0648	8.5002	29.2392	21.3336	3.1325	1.9989	0	0	0	2.1376	0.6635	0	0	0	0	0	0	1.1555	0	0.6201	45.569	17.8545	4.4217	2.6581	0.8945	16.8279	5.0214	22.7387	40.7813	1.3875	1.8348	0	0.3387	0.4714	0.4429	0	2.87	0	0.5614	0	0
20210910170434	Stool 2	Responder 2	2.7263	2.533	0.8524	4.0617	20.3917	1.2012	2.2256	16.5665	21.3223	6.4677	0	2.1421	1.4003	0.6855	1.5866	2.4131	0.7432	0	1.048	0.8064	0.8181	0.9866	2.0079	2.3573	0	0.3871	12.0993	2.4532	0.7877	0.4549	0	1.4899	0.2901	2.3406	2.2776	0.8957	0	0	0.1692	0.3506	0.6575	0	0.4532	0	0.5498	0.5154	0
20210910170434	Stool 3	Responder 3	0	0.81	0.6537	2.2869	9.1077	1.0202	1.2509	6.7109	18.8077	16.494	2.7008	0.9461	0.9279	0.6233	1.0317	1.766	0.5064	0.81	0.9212	0	0.384	0.5384	0.9532	1.7077	0	0	11.9482	2.0978	1.1135	0.569	0.3281	2.8623	1.0472	3.0158	5.6442	0.37	0	0	0	0.3075	0.5824	0.1686	0.7734	0.3342	0.3916	0.8055	0.2413
20210910170434	Stool 4	Nonresponder 1	0	1.4048	0.4809	3.6187	7.2888	0.8391	1.3987	2.8231	6.2124	4.5175	0.7352	1.1806	0.7738	0	0.5455	0.7429	0	0.932	0.8352	0	0	0.4373	0.7209	1.7965	0	0.4008	5.92	1.6342	0.6307	0.4064	0.7344	0.7596	0.2242	0.8269	1.0652	0.6419	0	0.3229	0	0.2681	0.7672	0.2379	1.4315	0.3595	0.3158	0.5951	0
20210910170434	Stool 5	Responder 4	0	2.8659	0	3.4557	25.9698	4.1299	2.1729	12.4351	39.7188	26.7135	4.9474	3.0368	2.7955	2.1719	3.511	6.9017	6.1231	0	0	1.525	1.8556	3.9609	10.334	4.7398	0	1.8554	37.4449	7.7689	12.7601	2.0833	1.3135	3.3094	1.4323	4.6765	6.0654	0.8198	0	0	0.2494	0.4902	0	0	0.7145	0	0.3933	0	0
20210910170434	Stool 6	Nonresponder 2	1.4431	4.8203	0.7438	2.5428	25.2403	2.1372	2.0343	12.5041	41.0966	22.1748	4.032	2.189	1.9697	0	1.4351	1.854	0.8984	0	0.635	0.624	0	0.86	1.8293	1.7468	0.9215	0.5013	14.4488	4.2524	2.353	0.6309	0.2441	2.503	0.9139	3.9524	5.4801	0.7161	0.28	0.4821	0	0.3508	1.2795	4.6927	2.7496	0.2682	0.7397	1.8163	0
20210910170434	Stool 7	Nonresponder 3	1.66	3.9403	0	6.2207	21.7305	1.3275	2.9678	8.4508	20.7405	9.9651	1.3408	2.4983	1.3254	0	1.3637	1.91	0	0	0.9224	0	0	0.9619	0.9518	0	0	0.7518	19.5982	2.4378	0.6379	0.8475	0.3372	3.0119	0.5696	3.864	5.8416	0.6516	0	0	0.0842	0.0751	1.9259	0.7987	0.9369	0.0192	0.0664	1.3407	0
20210910170434	Stool 8	Responder 5	1.5002	0.9924	1.1304	1.7541	10.7547	1.524	1.0271	3.256	17.3707	13.8047	1.0135	0	0	0.7588	1.0217	1.7624	0	0	0	0	0	0	0.8661	1.3923	0	0.5109	25.4897	4.1219	1.0876	1.2733	0.4103	5.4378	1.3507	7.698	11.0923	0.9985	0.4296	3.043	1.8235	0.8267	0.8118	0.9517	2.586	0	0.6444	0.6502	0
20220418153121	Stool 1	Responder 6	2.739	3.1073	0.6491	6.1456	25.2152	1.2802	3.5561	17.8843	22.851	5.8439	1.0266	3.3835	2.0647	0.5965	1.5955	2.6931	0.6519	1.587	1.023	0.6702	0.677	1.1775	1.9779	1.5997	0.8556	0.4481	17.7074	2.6778	0.8296	0.5593	0.2222	1.6963	0.3977	2.2481	2.6556	0.6	0	1.225	0.4308	0.6402	1.0963	0.4356	1.1822	0.1288	0.8679	0.7746	0
20220418153121	Stool 2	Nonresponder 4	0	1.0567	0.4698	2.7916	5.7264	0.6368	1.1248	1.9633	4.0806	3.4577	0.4881	0.8067	0	0	0.3602	0.6585	0	0.6243	0	0	0	0	0.5067	1.3132	0	0.5927	5.7262	1.3559	0.5362	0.5669	0.7507	0.8273	0	0.655	0.8733	0.4903	0	0.7658	0.7613	0.4812	1.254	0.365	2.4051	0.4812	0.3884	0.753	0
20220418153121	Stool 3	Responder 7	0	3.687	0	2.9081	34.8189	4.3403	3.0502	19.1621	48.8482	28.7676	4.791	4.9689	2.716	2.2537	4.6036	6.6907	4.7401	0	0	0	0	2.5917	8.5175	7.0573	0	2.1825	67.3502	11.5092	12.0037	3.2055	1.2618	6.8544	2.6258	7.1613	13.4189	1.1666	0	0	0.5315	0.842	1.8048	0	0	0	0.9761	0.8533	0
20220418153121	Stool 4	Nonresponder 5	0	0.8268	0	2.3899	8.8619	0.7278	1.0981	3.9013	8.988	7.6935	0.4392	0.8203	0.4801	0	0.5587	1.0741	0.2498	0	0.4986	0	0.3161	0.3328	0.5465	0.8332	0	0.4315	9.204	1.6802	0.5907	0.4881	0.3467	1.7969	0.4457	1.4538	2.0021	0.5164	0.2673	0.3545	0.4588	0.3182	0.3822	0	1.3381	0.2989	0.3878	0.432	0.304
20220418153121	Stool 5	Nonresponder 6	0.2313	0.8762	0.2596	2.2686	16.0319	1.2201	0.5812	5.743	22.8985	17.1069	2.9296	0.9977	0.686	0.3273	1.3452	4.1973	0.5079	0.4728	0.3965	0.186	0.2927	0.5625	1.3978	0.8242	0.2418	0.2322	12.3903	2.3796	1.234	0.6693	0.1925	1.9977	0.6351	2.671	3.8367	0.215	0.1481	0	0	0	0	0	1.0262	0.1267	0.1637	0	0
20220418153121	Stool 6	Responder 8	0.496	1.6646	0.3841	4.508	31.991	2.1218	2.6045	28.8322	42.0284	72.7165	7.7694	3.3452	1.7609	0.845	2.6162	7.6768	0.6357	1.585	1.4163	0.4833	1.4044	1.721	1.4901	3.0823	0.8859	0.906	96.5663	37.0314	4.9385	4.7283	0.8239	22.2884	3.571	17.6761	22.4571	0.7731	1.1404	0	0	0.4284	0.2662	0	0.7139	0.1435	0.4583	0.311	0
20220418153121	Stool 7	Nonresponder 7	3.4833	1.696	0	0	3.6052	0.4734	0	1.4929	6.7634	6.7567	1.601	0.9591	1.6528	0	0.4369	0.5651	0	0.8124	7.8363	0	0	0	0.6133	0.9242	0	0.4259	10.4459	1.0596	0.5076	0.3305	0.2915	1.574	1.5127	1.7819	2.6575	0.2761	0	14.1077	7.168	3.7771	2.7275	3.6346	2.5308	0	1.56	1.6414	0
20220418153121	Stool 8	Responder 9	0.5461	3.2483	0.3601	9.3165	61.5802	4.0457	2.6966	23.9167	86.1931	57.7326	9.6954	2.8537	2.836	1.7417	5.7609	11.9505	0.9385	2.0422	0.973	0.4226	1.0148	2.3839	3.4424	3.3716	0.7716	0.2608	36.4886	3.7407	1.9804	1.9376	0.3613	9.1828	1.5057	8.7508	8.3454	0.4974	0.2667	0	0	0.562	0.1967	0	0.2635	0	0.5432	0.3295	0
[truncated: 474 more columns]
