# Supplementary material for: Gut bacteria-derived sphingolipids alter innate immune responses to oral cholera vaccine antigens
Source: Nat Commun. 2025 Dec 12;17:638. doi: 10.1038/s41467-025-67388-y (PMC12816596; doi:10.1038/s41467-025-67388-y)
Supplement: Supplementary file 11 — Source data [file 41467_2025_67388_MOESM11_ESM.xlsx]

## Sheet: Fig 1b
Figure 1b
Number of participants in each category
		Responder	Nonresponder
	OSP IgA	19	43
	OSP IgG	23	23

## Sheet: Fig 1c
Figure 1c
	x	y	y
	Number of Genes in CAG	-log(q) value for OSP IgA	-log(q) value for OSP IgG
	2	0.0216322	0.0664828
	2	0.456148	0.00066449
	2	0.369141	0.0248693
	2	0.0620768	0.204285
	2	0.0201076	0.344116
	2	0.124003	0.00014917
	2	0.0462852	0.0296969
	2	0.938022	0.00014917
	2	0.102984	0.00014917
	2	0.00779075	0.0437879
	2	0.0325739	0.0448777
	2	0.0804667	0.141769
	2	0.109928	0.0302088
	2	0.0664828	0.333645
	2	0.00817901	0.0126058
	2	0.181848	0.0108707
	2	0.174489	0.00113882
	2	0.424387	0.0719329
	2	0.0242084	0.0445751
	2	0.010584	0.104044
	2	0.081842	0.0335044
	2	0.249051	0.00014917
	2	0.0322522	0.280004
	2	0.232457	0.0405694
	2	0.418764	0.0242283
	2	0.0333058	0.62666
	2	0.0167553	0.0455653
	2	0.0702732	0.0281622
	2	0.578054	0.603948
	2	0.0429675	0.0128519
	2	0.0206574	0.103709
	2	0.169418	1.11762
	2	0.0311976	0.0288877
	2	0.26809	0.0492062
	2	0.00014917	0.228577
	2	0.0496852	0.146991
	2	0.0357609	0.0445751
	2	0.00012727	0.191759
	2	0.359904	0.023305
	2	0.0102955	0.00014917
	2	0.211442	0.0877151
	2	0.0309822	0.0462716
	2	0.0441576	0.814555
	2	0.181519	0.282824
	2	0.0078835	0.00014917
	2	0.0068349	0.230676
	2	0.0860298	0.028619
	2	0.0969384	0.00310346
	2	0.0507456	0.194717
	2	0.0416446	0.303377
	2	0.00014917	0.178649
	2	0.560237	0.0331424
	2	0.0533339	0.00169337
	2	0.22304	0.095272
	2	0.0445751	0.00014164
	2	0.211442	0.00014917
	2	0.0149844	0.0249104
	2	0.98992	0.0442005
	2	0.0356881	0.35089
	2	0.382324	0.0137193
	2	0.244633	0.0846255
	2	0.187127	0.292377
	2	0.0392416	0.382641
	2	0.0429675	0.0687333
	2	0.202528	0.229611
	2	0.204195	0.234261
	2	0.031991	0.0443675
	2	0.0309822	0.00014917
	2	0.304286	0.0660745
	2	1.25539	0.0777839
	2	0.121995	0.104681
	2	0.0570691	0.00910846
	2	0.857182	0.255973
	2	0.0179829	0.014824
	2	0.163622	0.015622
	2	0.00014917	0.0160474
	2	0.00267916	0.0774823
	2	1.01526	0.0249104
	2	0.124778	0.0489358
	2	0.403287	0.110556
	2	0.4142	0.361101
	2	0.842758	0.119239
	2	0.12684	0.101195
	2	0.163707	0.0104022
	2	0.449174	0.13462
	2	0.0233277	0.0431811
	2	0.00494912	0.0413002
	2	0.753229	0.179766
	2	0.266314	0.14671
	2	0.0356272	0.00014917
	2	0.0527697	0.00014917
	2	0.0171465	0.0796797
	2	0.545346	0.0428235
	2	0.00389976	0.597546
	2	0.0963867	0.689997
	2	0.00778239	0.0409071
	2	0.430447	0.295348
	2	0.135294	0.00934275
	2	0.10824	0.0312794
	2	1.21669	0.295743
	2	0.267889	0.0667519
	2	0.0197904	0.0270606
	2	0.0356272	0.0690253
	2	0.398971	0.00014917
	2	0.221114	0.00014917
	2	0.0437879	0.140902
	2	0.560145	0.781031
	2	0.114284	0.383482
	2	0.00014917	0.100972
	2	0.124464	0.0712512
	2	0.0260223	0.00014917
	2	0.0276433	0.073009
	2	0.00310346	0.0303462
	2	0.0118317	0.243289
	2	0.714177	0.00659923
	2	0.00802869	0.050099
	2	0.00014917	0.106303
	2	0.831353	0.0957817
	2	0.588668	0.121995
	2	1.26615	0.0384947
	2	0.133465	0.0940335
	2	0.0995739	0.0260745
	2	0.412443	0.470806
	2	0.0309822	0.260668
	2	0.00488435	0.0322944
	2	0.00014917	0.159695
	2	0.140463	0.0496852
	2	0.0291308	0.0676613
	2	0.207376	0.0112491
	2	0.0870059	0.0242283
	2	0.00873293	0.146097
	2	0.278889	0.132288
	2	0.0430536	0.14671
	2	0.0108707	0.00014917
	2	0.0721169	0.0782928
	2	0.179766	0.0946934
	2	0.0848396	0.215671
	2	0.136357	0.0376065
	2	0.00207927	0.00014917
	2	0.547446	0.233169
	2	0.0194055	0.180959
	2	0.215671	0.26549
	2	0.329606	0.00900004
	2	0.083692	0.0718825
	2	0.0507456	0.626159
	2	0.0136898	0.0143867
	2	0.00014917	0.486116
	2	0.109658	0.00014917
	2	0.0450588	0.0442005
	2	0.0505787	0.212745
	2	0.483699	0.132288
	2	0.0386886	0.0393127
	2	0.124742	0.339777
	2	0.109148	0.00629981
	2	0.128135	0.0384947
	2	0.0311145	0.0576378
	2	0.0151743	0.00952521
	2	0.0291308	0.195834
	2	0.163871	0.00310346
	2	0.10526	0.0176883
	2	0.0413255	0.0469256
	2	0.339777	0.207821
	2	0.0302088	0.0900785
	2	0.00201119	0.0858191
	2	0.241236	0.0565259
	2	0.0302088	0.014824
	2	0.501243	0.0210711
	2	0.355908	0.0356272
	2	0.24615	0.058035
	2	0.104681	0.055262
	2	0.503477	0.647264
	2	0.00014917	0.00014917
	2	0.112725	0.270662
	2	0.015622	0.0767566
	2	0.0360017	0.0309822
	2	0.00014917	0.00479883
	2	0.0179829	0.497151
	2	0.367321	0.0983584
	2	0.153912	0.0975507
	2	0.0197904	0.191966
	2	0.0766911	0.128963
	2	1.55647	0.0311145
	2	0.167428	0.0840648
	2	0.305491	0.240093
	2	0.0269089	0.0515569
	2	0.00310346	0.301937
	2	0.395261	0.0162909
	2	0.645466	0.1213
	2	0.00876738	0.00969743
	2	0.115633	0.016784
	2	0.055882	0.0289059
	2	0.254687	0.0539929
	2	0.00014917	0.0589204
	2	0.509105	0.706128
	2	0.00934275	0.0413043
	2	0.11821	0.570223
	2	0.00388169	0.198359
	2	0.0452885	0.0438603
	2	0.0539929	0.0975507
	2	0.276948	0.520769
	2	0.315624	0.0642268
	2	0.00014917	0.00014917
	2	0.0632765	0.196723
	2	0.0677316	0.0995917
	2	0.00014917	0.0121602
	2	0.00014917	0.00014917
	2	0.799013	0.00287622
	2	0.0042307	0.342179
	2	0.0161965	0.0565259
	2	0.0846255	0.00054628
	2	0.0196326	0.0108707
	2	0.687242	0.0574881
	2	1.55355	0.023305
	2	0.367487	0.0496071
	2	0.0120745	0.00033117
	2	0.00236242	0.024452
	2	0.0712512	0.0574951
	2	0.0923204	0.0429209
	2	0.196249	0.0349263
	2	0.172429	0.467671
	2	0.0291308	0.157773
	2	0.893193	0.0424026
	2	0.0244019	0.0817782
	2	0.231792	0.160919
	2	0.0206762	0.0413255
	2	0.10255	0.650442
	2	0.0196326	0.045113
	2	0.0804925	0.0243637
	2	0.197832	0.0725686
	2	0.00165619	0.0784278
	2	0.172792	1.46159
	2	0.00014917	0.0452885
	2	0.124216	0.102387
	2	0.361706	0.282398
	2	0.0078835	0.0132652
	2	0.0180965	0.0299357
	2	0.24615	0.12974
	2	0.0302088	0.136064
	2	0.00802869	0.0581115
	2	0.0149844	0.219437
	2	0.00566906	0.0323114
	2	0.235439	0.0271479
	2	0.298791	0.257408
	2	0.0137193	0.0376928
	2	0.872257	0.257083
	2	0.342588	0.0291308
	2	0.00017772	0.0627031
	2	0.351332	0.583139
	2	0.468734	0.372976
	2	0.146123	0.00623191
	2	0.0428235	0.0104022
	2	0.207904	0.265262
	2	0.877419	0.0184671
	2	0.192478	0.0367219
	2	0.015622	0.00014917
	2	0.465826	0.023624
	2	0.72143	0.0336712
	2	0.0405694	0.0221165
	2	0.0900292	0.0779362
	2	0.0120745	0.523404
	2	0.158786	0.136349
	2	0.17078	0.0901325
	2	0.0236261	0.0972036
	2	0.268828	0.257348
	2	1.57797	0.0853762
	2	0.261013	0.0412275
	2	0.141481	0.199451
	2	0.588314	0.803939
	2	0.00533888	0.032498
	2	0.125291	0.0682312
	2	0.00014917	0.0296969
	2	0.00014917	0.00014917
	2	0.00014917	0.0335044
	2	0.0198682	0.210862
	2	0.0146298	0.00810832
	2	0.0370575	0.0445751
	2	0.0188087	0.0197904
	2	0.162706	0.507729
	2	0.01579	0.12523
	2	0.100873	0.0510495
	2	0.401871	0.161424
	2	0.0960419	0.0799608
	2	0.00014917	0.419664
	2	0.0287874	0.0445751
	2	0.136406	0.0564319
	2	0.732827	0.0147204
	2	0.00778239	0.056187
	2	1.1561	0.229532
	2	0.00716304	0.332599
	2	0.478821	0.0651664
	2	0.0309822	0.290355
	2	0.0597806	0.0948273
	2	0.00014917	0.00014917
	2	0.0738688	0.24995
	2	0.187615	0.0694939
	2	0.284023	0.0476696
	2	0.00014917	0.0178922
	2	0.454631	0.284872
	2	0.0175234	0.315399
	2	0.0161452	0.241701
	2	0.0534577	0.182946
	2	0.00885051	0.127748
	2	0.134915	0.408968
	2	0.0484633	0.100327
	2	0.183864	0.0178922
	2	0.00014917	0.00310346
	2	0.0424026	0.0190192
	2	0.00201119	0.0512061
	2	0.936627	0.0991056
	2	0.199835	0.0405694
	2	0.211457	0.0031179
	2	1.23181	0.352639
	2	0.134391	0.0771035
	2	0.0178922	0.245034
	2	0.196718	0.147596
	2	0.290158	0.110843
	2	0.0679393	0.0136898
	2	0.0497251	0.00033117
	2	0.0336756	0.00014917
	2	0.00014917	0.00014917
	2	0.0907401	0.0305784
	2	0.0536059	0.0128519
	2	0.200409	0.31642
	2	0.00388169	0.00169337
	2	0.133765	0.940105
	2	0.00802361	0.069123
	2	0.0827017	0.152077
	2	0.362184	0.0315304
	2	0.586787	0.00810832
	2	0.00014917	0.846666
	2	0.00014917	0.0430536
	2	0.0316357	0.0920718
	2	0.17565	0.0995739
	2	0.00831191	0.29024
	2	0.0870724	0.00014917
	2	0.00328692	0.0422254
	2	0.279097	0.575013
	2	1.59617	0.028619
	2	0.354457	0.0372414
	2	0.00564511	0.0581565
	2	0.37744	0.00497065
	2	0.0255796	0.00415584
	2	0.0369906	0.050099
	2	0.479784	0.0003259
	2	0.0469256	0.401466
	2	0.029508	1.25244
	2	0.0333058	0.0376065
	2	0.62666	0.0300314
	2	1.68762	0.0475462
	2	0.120543	0.0242283
	2	0.186024	0.250379
	2	0.0233352	0.267554
	2	0.0492936	0.377484
	2	0.168548	0.00963465
	2	0.790228	0.0651664
	2	0.0284334	0.110556
	2	0.128497	0.0197904
	2	0.00603015	0.0601811
	2	0.0822722	0.00014917
	2	0.00014917	0.140279
	2	0.101586	0.379344
	2	0.0806334	0.0287874
	2	0.0629784	0.0325739
	2	0.00281803	0.491168
	2	0.0127321	0.12684
	2	0.0862173	0.0129821
	2	0.103483	0.0593879
	2	0.00014917	0.0159666
	2	0.0538925	0.0423817
	2	0.0309822	0.0955805
	2	0.194717	0.949206
	2	0.107759	0.023305
	2	0.0291308	0.00014917
	2	0.33503	0.00681023
	2	0.0418435	0.232974
	2	0.105808	0.176399
	2	0.941778	0.0117491
	2	0.0853451	0.495225
	2	0.390862	0.0322944
	2	0.0190192	0.0445751
	2	0.0776158	0.00014917
	2	0.127406	0.323755
	2	0.603802	0.12684
	2	0.0299357	0.00014917
	2	0.284391	0.0356156
	2	0.0405694	0.041442
	2	0.00449787	0.0761189
	2	0.258579	1.40888
	2	0.128821	0.0132652
	2	0.111693	0.0463309
	2	0.649234	0.226145
	2	0.493577	0.041442
	2	0.135294	0.0441576
	2	0.0877151	0.0468976
	2	0.164696	0.0583063
	2	0.0159305	0.317298
	2	0.493358	0.109097
	2	0.611608	0.925845
	2	0.0286447	0.00014917
	2	0.0539929	0.00014917
	2	0.14114	0.00516606
	2	0.0309601	0.0157436
	2	0.00014917	0.0975507
	2	0.151512	0.0651664
	2	0.278742	0.146097
	2	0.10979	0.472171
	2	0.519272	0.300316
	2	0.157782	0.0223528
	2	0.271641	0.284025
	2	0.0141337	0.00033117
	2	1.20651	0.00076009
	2	0.0990937	0.00014917
	2	0.247814	0.0179829
	2	0.00014917	0.0214156
	2	0.0946442	0.00885051
	2	0.060037	0.0331448
	2	0.00033117	0.0717897
	2	0.491735	0.0206574
	2	0.0085483	0.00488435
	2	0.00014917	0.0422146
	2	0.271851	0.00066449
	2	0.00594359	0.00014917
	2	0.0820524	0.0117265
	2	0.00014917	0.733417
	2	0.0357983	0.35646
	2	0.194489	0.149043
	2	0.0659895	0.0885281
	2	0.00310346	0.0138853
	2	0.00698498	0.00266088
	2	0.394447	0.00449787
	2	0.0149198	0.0370575
	2	0.100327	0.00014917
	2	0.00366199	0.0308966
	2	0.0121212	0.486869
	2	0.0178791	0.282935
	2	0.024452	0.208006
	2	0.0477395	0.0676613
	2	0.0112087	0.0458413
	2	0.0499196	0.0230837
	2	0.0288877	0.0659895
	2	0.0445751	0.0003259
	2	0.104892	0.0117251
	2	0.043612	0.67524
	2	0.105294	0.295743
	2	1.06831	0.0255023
	2	0.349354	0.0121212
	2	0.0333058	0.272918
	2	0.0120745	0.014824
	2	0.50473	0.051905
	2	0.0711183	0.0613417
	2	1.35838	0.0458413
	2	0.0565614	0.00014917
	2	0.0311145	0.121486
	2	0.00014917	0.060048
	2	0.00885051	0.369946
	2	0.0378064	0.0896356
	2	0.316802	0.139486
	2	0.00818786	0.148679
	2	0.00014917	0.0008282
	2	0.0165584	0.0360243
	2	0.151512	0.0798581
	2	0.00014917	0.181519
	2	0.258738	0.108644
	2	0.0291928	0.205737
	2	0.0371671	0.0321339
	2	0.00014917	0.0548668
	2	0.0196326	0.31428
	2	0.319411	0.208954
	2	1.25908	0.104901
	2	0.0422877	0.24208
	2	0.676225	0.0356272
	2	0.602834	0.0738415
	2	0.0694939	0.187115
	2	0.0179829	0.0356272
	2	0.0287874	0.689154
	2	0.0101305	0.00698498
	2	0.11821	0.00810832
	2	0.0236261	0.143755
	2	0.0325739	0.165809
	2	0.134498	0.0291308
	2	0.0589204	0.00234437
	2	0.0291308	0.029508
	2	0.00166045	0.00668067
	2	0.0736113	0.0581833
	2	0.0242283	0.834938
	2	0.118269	0.171607
	2	0.0635074	0.0690253
	2	0.0291308	0.83741
	2	0.0906747	0.50793
	2	0.0291308	0.31608
	2	0.135249	0.00014917
	2	1.40453	0.060037
	2	0.468971	0.031991
	2	0.927148	0.404799
	2	0.0137356	0.028619
	2	0.0529553	0.190164
	2	0.00014917	0.0820311
	2	0.876256	0.0284334
	2	0.0304992	0.00014917
	2	0.171607	0.453326
	2	0.0304864	0.0547361
	2	0.31329	0.584117
	2	0.0189989	0.0652154
	2	1.54012	0.739354
	2	0.209946	0.00033117
	2	0.75155	0.658787
	2	0.655756	0.0008282
	2	0.337905	0.428815
	2	0.00389976	0.0418637
	2	0.014027	0.0287874
	2	0.476561	0.0078835
	2	0.268193	0.0642268
	2	0.0374132	0.074814
	2	0.0160062	0.0860298
	2	0.00041353	0.0357002
	2	0.460841	0.00014917
	2	0.00014917	0.427182
	2	0.747454	0.0664828
	2	0.270662	0.321143
	2	0.15649	0.0413002
	2	0.00014917	0.134866
	2	0.0664828	0.155108
	2	0.00165619	0.180959
	2	0.0583063	0.0572276
	2	0.0197904	0.157587
	2	0.0519461	0.0225875
	2	0.0161729	0.123056
	2	0.109852	0.136507
	2	0.174657	0.240599
	2	0.00014917	0.00014917
	2	0.0334574	0.00189041
	2	0.270662	0.671118
	2	1.68073	0.387449
	2	0.337101	0.00020828
	2	0.0723982	0.0101305
	2	0.0136354	0.00014917
	2	0.0004042	0.00014917
	2	0.0936542	0.368695
	2	0.872763	0.107374
	2	0.159076	0.0682312
	2	0.121995	0.057468
	2	1.12055	0.0311145
	2	0.0254246	0.320056
	2	0.0108707	0.0318095
	2	2.85334	0.675781
	2	0.0373406	0.146097
	2	0.0260617	0.0782253
	2	0.00310346	0.485962
	2	0.029508	0.761358
	2	0.0377318	0.230676
	2	0.00914103	0.0707074
	2	0.434833	0.0242283
	2	0.255275	0.00014917
	2	0.0349263	0.00014917
	2	0.00096443	0.029508
	2	0.146925	0.0384599
	2	0.0516311	0.0519461
	2	0.00014917	0.037234
	2	0.0291308	0.261984
	2	0.310576	0.176298
	2	0.0708811	0.1449
	2	0.0629565	0.0428235
	2	0.00546822	0.0785369
	2	0.00014917	0.0224512
	2	0.156544	0.0108707
	2	0.0003259	0.495058
	2	0.00014917	0.00014917
	2	0.00245553	0.0369906
	2	0.252639	0.203762
	2	0.0784278	0.021495
	2	0.0357609	0.00969112
	2	0.0716858	0.0242283
	2	0.229611	0.425672
	2	0.00963465	0.0682312
	2	1.34936	0.0637876
	2	1.37219	0.370658
	2	1.29811	0.697947
	2	0.0583389	0.0434717
	2	0.153806	0.186498
	2	0.761358	0.11616
	2	0.0117251	0.0178878
	2	0.0171124	0.266378
	2	0.111533	0.669364
	2	0.097852	0.0249248
	2	0.188252	0.00014917
	2	0.0977385	0.108072
	2	0.504887	0.0260947
	2	0.00810832	0.0432896
	2	0.207376	0.0063472
	2	0.139032	0.0336756
	2	0.0576872	0.00014917
	2	0.709116	0.191467
	2	0.00066449	0.379408
	2	0.335663	0.0552791
	2	0.114921	0.222178
	2	0.442985	0.00014917
	2	0.00170216	0.0692113
	2	0.176806	0.00014917
	2	0.0515382	0.00207927
	2	0.355214	0.0956473
	2	0.057468	0.0311145
	2	0.0854986	0.0220195
	2	0.0132652	0.00014917
	2	0.115832	0.114122
	2	0.0009425	0.127246
	2	0.00014917	0.0677316
	2	0.0664828	0.164872
	2	0.1521	0.125955
	2	0.023305	0.645223
	2	0.0342329	0.342286
	2	0.487369	0.0977385
	2	0.13462	0.0117438
	2	0.00571448	0.0520527
	2	0.00014917	0.31329
	2	0.0642268	0.0304992
	2	0.170832	0.0487185
	2	0.241935	0.0048105
	2	0.172105	0.0757157
	2	0.0690253	0.00014917
	2	0.724613	0.0365095
	2	0.0477066	0.232267
	2	0.127944	0.00914103
	2	0.0877441	0.180959
	2	0.00165022	0.0479671
	2	0.0700981	0.0806863
	2	0.0907309	0.031991
	2	0.00322542	0.0492936
	2	0.922023	0.0229108
	2	0.193676	0.0707074
	2	0.10255	0.0563813
	2	0.0707435	0.16934
	2	0.539127	0.0570691
	2	0.0149844	0.222258
	2	0.0127321	0.0539929
	2	0.188943	0.0783643
	2	0.0211745	0.0694939
	2	0.0118317	0.12684
	2	0.0179829	0.0438603
	2	1.14775	0.0300082
	2	0.0738688	0.0118317
	2	0.223676	0.176569
	2	0.307969	0.0195373
	2	0.222418	0.023585
	2	0.0642268	0.194489
	2	0.785629	0.341651
	2	0.0167778	0.320634
	2	0.0203691	0.0549952
	2	0.00020828	0.0320976
	2	0.0147204	0.00014917
	2	0.0108328	0.00264214
	2	0.563393	0.167329
	2	0.0311145	0.0117491
	2	0.00165619	0.0245326
	2	0.241722	0.280925
	2	0.794429	1.5676e-05
	2	0.136349	0.021495
	2	0.0547361	0.0197904
	2	0.611386	0.0484737
	2	0.595079	0.0774823
	2	1.72519	1.41484
	2	0.0372414	0.0798581
	2	0.0309822	0.034227
	2	0.0255023	0.225011
	2	0.219497	0.00014917
	2	2.97144	0.381232
	2	0.0196672	0.101287
	2	0.255275	0.0260844
	2	0.163643	0.0664828
	2	0.0322944	0.067545
	2	0.00165619	0.0225488
	2	0.167772	0.26101
	2	0.271499	0.13483
	2	0.0240938	0.0534577
	2	0.111533	0.103215
	2	0.00831191	0.0372414
	2	0.0694939	0.147368
	2	0.141769	0.0955519
	2	0.0489203	0.00014917
	2	0.0694787	0.00207927
	2	0.0553104	0.00014917
	2	0.0287874	0.0465104
	2	0.46891	0.0118317
	2	0.024452	0.0631435
	2	0.00934275	0.0497251
	2	0.230033	0.028619
	2	0.487896	0.507166
	2	0.111591	0.456467
	2	0.0552791	0.119989
	2	1.20695	0.0707074
	2	0.200006	0.693978
	2	0.0151848	0.0161965
	2	0.00063427	0.272109
	2	0.325638	0.0844635
	2	0.00014917	0.0287874
	2	0.0589848	0.0208327
	2	0.307387	0.134498
	2	0.0242283	0.0322522
	2	0.0817782	0.0161452
	2	0.0339794	0.0302088
	2	0.00014917	0.0223528
	2	0.0752509	0.0499196
	2	0.014824	0.276948
	2	0.258738	0.0311145
	2	0.136349	0.0299357
	2	0.0955915	0.0447527
	2	0.0496852	0.411926
	2	0.0822722	0.196342
	2	0.00802869	0.00547266
	2	0.632992	0.186024
	2	0.274984	0.0299357
	2	0.00112136	0.0843949
	2	0.032498	0.00054628
	2	0.0366653	0.122804
	2	3.11302	0.0462216
	2	0.216371	0.192749
	2	0.441302	0.00526721
	2	0.0134392	0.00063427
	2	0.00014917	0.181224
	2	1.28852	0.167569
	2	0.00389976	0.125391
	2	0.108072	0.203399
	2	0.106824	0.291609
	2	0.138318	0.0179829
	2	0.979784	0.0680041
	2	0.241122	0.355355
	2	0.133494	0.0937754
	2	1.50201	0.142512
	2	0.428004	0.282727
	2	0.0178698	1.51511
	2	0.233169	0.00165619
	2	0.422607	0.140727
	2	0.0332096	0.0206334
	2	0.0719329	0.352415
	2	0.0944722	0.0308516
	2	0.471762	0.0311145
	2	0.313126	0.0347438
	2	0.0846255	0.00066449
	2	0.00014917	0.0330651
	2	0.175769	0.00113882
	2	0.307348	0.00223196
	2	0.00562867	0.0311145
	2	0.0570691	0.00907482
	2	0.0372414	0.00014917
	2	0.198001	0.41438
	2	1.7742	0.0669049
	2	0.250976	0.0197474
	2	0.0524348	0.100972
	2	0.00014917	0.0536075
	2	0.0118593	0.450636
	2	0.0719329	0.931528
	2	0.247212	0.0345061
	2	0.136349	0.139207
	2	0.22557	0.147372
	2	0.00100108	0.192257
	2	0.00014917	0.037888
	2	0.174003	0.139168
	2	0.5982	0.0131629
	2	0.00645971	0.0296969
	2	1.02141	0.0434598
	2	0.178596	0.167274
	2	0.0269089	0.0365407
	2	0.400832	0.636676
	2	0.0840648	0.0104022
	2	0.148679	0.136349
	2	0.0291308	0.144518
	2	0.00810832	0.375023
	2	0.888195	1.2159
	2	0.354483	0.104784
	2	0.00165619	0.00810832
	2	0.0356272	0.0260617
	2	1.06135	0.0320124
	2	0.208006	0.0983129
	2	0.125814	0.00014917
	2	0.0304648	0.00014917
	2	0.0462216	0.00201119
	2	0.0815726	0.0137356
	2	0.057468	0.113133
	2	0.0421319	0.00343715
	2	0.491735	0.0492254
	2	0.234971	0.192687
	2	0.186498	0.00014917
	2	0.862659	0.167529
	2	0.0445751	0.322466
	2	0.210198	0.288404
	2	0.181769	0.242653
	2	0.169075	0.0822451
	2	0.0296394	0.00527659
	2	0.371168	0.0249248
	2	0.0442005	0.0242283
	2	0.0696358	0.0576872
	2	0.0502819	0.266963
	2	0.0159666	0.0366906
	2	0.00014917	0.106847
	2	0.107893	0.032498
	2	0.0311145	0.0651414
	2	0.0792098	0.00014917
	2	0.0382834	0.0651664
	2	3.31808	1.12476
	2	0.0412275	0.114921
	2	0.0479671	0.0214156
	2	0.376924	0.0927246
	2	0.0981455	1.24086
	2	1.415	0.0118317
	2	0.0276429	0.0309822
	2	0.566976	0.0147726
	2	0.757043	0.0601811
	2	0.13462	0.0206334
	2	0.0301287	0.00014917
	2	0.146139	0.238766
	2	0.00250398	0.054348
	2	0.0948627	0.0396384
	2	0.183175	0.117864
	2	0.174063	0.66284
	2	0.15818	0.789259
	2	0.00165619	0.030344
	2	0.0807005	0.023345
	2	0.00033117	0.0921014
	2	0.0539929	0.0161452
	2	0.192597	0.00051029
	2	0.126772	0.164724
	2	0.196723	0.0146932
	2	0.0138602	0.121293
	2	0.00287622	0.0677316
	2	0.848081	0.0767566
	2	0.191787	0.00533888
	2	0.0325739	0.067582
	2	0.0260223	0.00388169
	2	0.198001	0.00014917
	2	1.51719	0.0145427
	2	0.0272849	0.066722
	2	0.114921	0.0842275
	2	0.0999461	0.0668584
	2	0.0356272	0.0126058
	2	0.0885281	0.0542952
	2	0.00014917	0.0484029
	2	0.060872	0.0631
	2	0.00165619	0.0651664
	2	0.0288877	0.0287874
	2	0.00155313	0.029838
	2	0.10754	0.179081
	2	0.0690253	0.00287622
	2	0.271855	0.00488435
	2	0.00014917	0.00014917
	2	0.0523356	0.133765
	2	0.259336	0.0519461
	2	0.015622	0.073108
	2	0.349551	0.0637707
	2	0.319397	0.0296969
	2	0.0532373	0.0387945
	2	0.00310346	0.249306
	2	0.051392	0.00018217
	2	0.0140858	0.246133
	2	0.00811732	0.0631
	2	1.50219	0.0289895
	2	0.530414	0.0575067
	2	0.438536	0.035516
	2	0.0902584	0.125391
	2	0.0225488	0.00033117
	2	0.146991	0.0316357
	2	0.102649	0.0101305
	2	0.191787	0.127646
	2	0.121199	0.00801925
	2	0.0356494	0.0539929
	2	0.051714	0.0101305
	2	0.604485	0.00014917
	2	0.154725	0.198642
	2	0.260922	0.632015
	2	0.0556173	0.353636
	2	0.0682312	0.0784549
	2	0.25172	0.260727
	2	0.118929	0.0179829
	2	0.00014917	0.0305903
	2	0.151512	0.0197904
	2	0.0479381	0.202528
	2	0.0536059	0.0719329
	2	0.00855786	0.0173554
	2	0.292701	0.0336756
	2	0.524142	0.00014917
	2	2.05061	0.0771035
	2	0.162588	0.281653
	2	0.0162937	0.0368284
	2	0.0112818	0.0214479
	2	1.46573	0.00165619
	2	0.266963	0.0785737
	2	0.338779	0.0416446
	2	0.0184026	0.287513
	2	0.0203668	0.156717
	2	0.023305	0.014824
	2	0.0249625	0.0104671
	2	0.00014917	0.00091533
	2	0.0197904	0.0774823
	2	1.31489	0.0774823
	2	0.0280997	0.124408
	2	0.0325739	0.00014917
	2	0.00312142	0.125737
	2	0.344066	0.72861
	2	0.0117251	0.0214156
	2	0.0309822	0.0694939
	2	0.00014917	0.0199858
	2	0.0496207	0.192749
	2	0.0160542	0.102293
	2	0.141769	0.330168
	2	0.636257	0.211457
	2	0.00014917	0.0992463
	2	0.00831191	0.127748
	2	0.00362312	0.0641328
	2	0.119571	0.109226
	2	0.72849	0.0680041
	2	0.207662	0.0197904
	2	0.480878	0.200092
	2	0.0445751	0.0145203
	2	1.75671	0.0127321
	2	0.405528	0.123056
	2	0.226052	0.0206586
	2	0.00014917	0.00014917
	2	0.242353	0.219185
	2	0.00245553	0.0173541
	2	0.0501359	0.0983129
	2	0.0196869	0.143984
	2	0.200092	1.02289
	2	0.0434598	0.0385098
	2	0.237422	0.0784278
	2	0.124618	0.0118317
	2	0.00014917	0.00014917
	2	1.12532	0.00054628
	2	0.0106356	0.00014917
	2	0.00014917	0.00014917
	2	0.00118785	0.432094
	2	0.109928	0.0533462
	2	0.0102955	0.067545
	2	0.0141337	0.09581
	2	0.147596	0.0353043
	2	0.309035	0.0688859
	2	0.108409	0.319192
	2	0.00014917	0.0347026
	2	0.00014917	0.150652
	2	0.260214	0.970954
	2	0.381232	0.11245
	2	0.00033117	0.473943
	2	0.0335044	0.0203668
	2	0.658831	0.0490642
	2	0.159606	0.00014917
	2	0.0196326	0.189584
	2	1.93803	0.028619
	2	0.0392416	0.651245
	2	0.387449	0.0333058
	2	0.122801	0.174126
	2	0.318788	0.0338278
	2	0.00593492	0.0410091
	2	0.00014917	0.00014917
	2	0.163643	0.0437802
	2	0.0723982	0.00014917
	2	0.243117	0.216621
	2	0.107374	0.0920047
	2	0.155028	0.131735
	2	1.98504	0.0242283
	2	0.0442005	0.623794
	2	0.0719329	0.0117251
	2	0.0642268	0.0360017
	2	0.0211745	0.174872
	2	0.0812149	0.169857
	2	0.314124	0.0556173
	2	0.0101305	0.0349263
	2	0.0669049	0.710625
	2	0.351241	0.316756
	2	0.816071	0.00310346
	2	0.185151	0.00138168
	2	0.0254713	0.343971
	2	0.0207905	0.00165619
	2	0.0157436	0.00014917
	2	0.0287874	0.0242283
	2	0.0341085	0.242533
	2	0.0532963	0.00546822
	2	0.0161072	0.00014917
	2	0.00960269	0.120647
	2	0.0889293	0.228346
	2	0.0423817	0.202528
	2	0.16994	0.0149873
	2	0.0474938	0.349782
	2	0.193676	0.160801
	2	0.175574	0.479104
	2	0.00014917	0.207101
	2	0.437817	0.0167553
	2	0.248634	0.00054628
	2	0.180009	0.114921
	2	0.00343715	0.0882934
	2	0.256778	0.0118317
	2	0.774429	0.73365
	2	0.0320124	0.143984
	2	0.134916	0.0479381
	2	0.0197904	0.0154548
	2	0.662929	0.00014917
	2	0.0316357	0.0650798
	2	1.33737	0.0479381
	2	0.00169337	0.0107046
	2	0.0136898	0.283655
	2	0.0197904	0.0242084
	2	0.0147204	0.0243662
	2	0.0795168	0.0278513
	2	0.0197904	0.164696
	2	0.298688	0.151281
	2	0.00189689	0.0840648
	2	0.191494	0.0263198
	2	0.266653	0.157773
	2	0.581516	0.14898
	2	0.00014917	0.00033117
	2	0.229593	0.0347011
	2	0.0320124	0.114284
	2	0.170515	0.108581
	2	0.00014917	0.00014917
	2	0.200531	0.00014917
	2	0.0581565	0.102649
	2	0.201101	0.0108707
	2	0.0570691	0.032498
	2	0.202351	0.449911
	2	0.256962	0.0126058
	2	0.0197904	0.122801
	2	1.06341	0.338476
	2	0.041442	0.179766
	2	0.0475462	0.00963465
	2	0.0136898	0.107449
	2	0.0248416	0.0126058
	2	0.292002	0.0287874
	2	0.0197904	0.0989174
	2	0.00201119	0.00810832
	2	0.00201119	0.199265
	2	0.495058	0.154146
	2	0.50398	0.00171255
	2	0.0186426	0.01579
	2	0.0147726	0.0147726
	2	0.0182262	0.0287874
	2	0.266673	0.00014917
	2	0.962985	0.0882934
	2	0.158244	0.0902349
	2	0.200092	0.0290817
	2	0.452923	0.368293
	2	0.0719329	0.00245553
	2	0.00014917	0.217968
	2	0.120193	0.122714
	2	0.176569	0.329606
	2	0.196979	0.0595701
	2	0.00516606	0.00014917
	2	0.073009	0.015622
	2	0.127944	0.0910568
	2	0.242533	0.0696484
	2	0.0309822	0.0664828
	2	0.0431811	0.0674818
	2	0.190164	0.0317041
	2	0.174489	0.203957
	2	1.78641	0.105808
	2	0.00014917	0.00014917
	2	0.0691153	0.0101305
	2	0.289236	0.186064
	2	0.0719329	0.291243
	2	0.460205	0.107893
	2	0.0651664	0.0677316
	2	0.157587	0.245854
	2	0.00014917	0.0635044
	2	0.0767566	0.00014917
	2	0.364764	0.624948
	2	0.203564	0.00388169
	2	0.0396384	0.37504
	2	0.313695	0.0683733
	2	0.255973	0.234237
	2	0.202528	1.07412
	2	0.00698498	0.280298
	2	1.42612	0.00014917
	2	1.09033	0.00245553
	2	0.0507385	0.0202638
	2	0.0291308	0.146408
	2	0.467369	0.0477066
	2	0.0710702	0.653639
	2	0.211442	0.144139
	2	0.055882	0.755255
	2	0.0659167	0.0162909
	2	0.0496071	0.00014917
	2	0.348402	0.258814
	2	0.1281	0.00014917
	2	0.129555	0.00533888
	2	0.0265536	0.0179829
	2	0.171499	0.0179829
	2	0.107449	0.00403543
	2	0.0674038	0.154982
	2	0.0922917	0.0287874
	2	0.13015	0.0376065
	2	0.0206762	0.0677316
	2	0.18941	0.110685
	2	0.0507456	0.0367219
	2	0.00014917	0.0948627
	2	0.045113	0.0703527
	2	0.180959	0.00014917
	2	0.60069	0.211116
	2	0.245073	0.0309601
	2	0.0118317	0.0405694
	2	0.0309822	0.0521149
	2	0.00014917	0.0180965
	2	0.528501	0.0288877
	2	0.0149844	0.0106356
	2	0.00033117	0.225011
	2	0.359904	0.0810136
	2	0.41451	0.0814927
	2	0.162463	0.00488435
	2	0.0372414	0.0648813
	2	0.178909	0.0930306
	2	0.0023147	0.0604945
	2	0.172388	0.00063427
	2	0.0651664	0.0117251
	2	0.142382	0.0694939
	2	0.00118992	0.0117491
	2	0.0118954	0.0791473
	2	0.7993	1.09329
	2	0.163515	0.274984
	2	0.183206	0.0121602
	2	0.438229	0.0483075
	2	0.0184026	0.0913655
	2	0.045113	0.552363
	2	0.219271	0.154213
	2	0.00389976	0.785501
	2	0.0725766	0.0935569
	2	0.0003259	0.785501
	2	0.266543	0.0493858
	2	0.00035852	0.015622
	2	0.0625972	0.0999461
	2	0.198642	0.235439
	2	0.0942177	0.0292441
	2	0.247356	0.0519461
	2	0.0106378	0.0397849
	2	0.0137193	0.0880035
	2	0.0333058	0.0846255
	2	0.00014917	0.00169337
	2	1.08194	0.8118
	2	0.023345	0.103966
	2	0.0265262	0.0073896
	2	0.24628	0.0149844
	2	1.04395	0.224153
	2	0.271393	0.0238266
	2	0.745972	0.252814
	2	0.0280678	0.119761
	2	0.032498	0.25456
	2	0.342424	0.00284945
	2	0.103467	0.117187
	2	0.188254	0.0849083
	2	0.301593	0.10415
	2	0.226462	0.100649
	2	0.487593	0.472918
	2	0.08379	0.113111
	2	0.0214156	0.139691
	2	0.190895	0.0121602
	2	0.0249248	0.0692113
	2	0.335624	0.0091968
	2	0.0222726	0.467369
	2	0.137402	0.617644
	2	0.240363	0.0450791
	2	0.653639	0.0196326
	2	0.0680041	0.0719329
	2	0.185369	0.0142601
	2	0.358959	0.00346344
	2	0.418375	0.0197904
	2	0.00165619	0.00014917
	2	0.483627	0.223937
	2	0.411033	0.0462216
	2	0.00014917	0.0694939
	2	0.176829	0.0233277
	2	0.0442644	0.124619
	2	0.0311145	0.118923
	2	0.172388	0.00014917
	2	0.425204	0.0465481
	2	0.0795168	0.00236672
	2	0.0128519	0.0403068
	2	0.00847426	0.521137
	2	0.00948349	0.0128949
	2	0.573583	0.00169337
	2	0.0365489	0.132233
	2	0.141937	0.0242283
	2	0.273315	0.052359
	2	0.0109198	0.0583343
	2	0.0783756	0.448467
	2	0.00546822	0.278634
	2	0.00207927	0.023305
	2	0.00014917	0.015622
	2	4.54805	0.0521625
	2	0.609937	0.0869835
	2	0.00014917	0.175023
	2	0.169363	0.00014917
	2	0.0119578	0.029167
	2	0.353428	0.101154
	2	0.217362	0.0445751
	2	0.0309822	0.00814926
	2	0.230676	0.00014917
	2	0.0870059	0.0184865
	2	0.984028	0.131013
	2	0.0664828	0.160979
	2	0.905661	0.116147
	2	0.00948349	0.612355
	2	0.0634758	0.186024
	2	0.0767566	0.0330651
	2	0.67789	0.00352207
	2	0.0178922	0.00189689
	2	0.067545	0.0473396
	2	0.0287874	0.131012
	2	0.0870724	0.282174
	2	0.176569	0.256667
	2	0.00165533	0.990004
	2	0.0764927	0.116576
	2	0.00354602	0.60081
	2	0.00754005	0.209169
	2	0.00258508	0.0242283
	2	0.180959	0.0651664
	2	0.0732123	0.0287874
	2	0.00014917	0.0980425
	2	0.0078835	0.0997761
	2	0.00948349	0.00014917
	2	0.547081	0.712031
	2	0.274831	0.0100318
	2	0.567789	0.250522
	2	0.00033117	0.183003
	2	0.0335044	0.0161729
	2	0.156281	0.397258
	2	0.121995	0.549196
	2	0.0690253	0.145731
	2	0.0184601	0.0345061
	2	0.0288877	0.0784278
	2	0.0594704	0.51134
	2	0.264931	0.194489
	2	0.0365383	0.285525
	2	0.00014917	0.196188
	2	0.121283	0.111233
	2	0.0217063	0.516085
	2	0.0233277	0.00017772
	2	0.172388	0.0991056
	2	0.0880035	0.0392416
	2	0.0138602	0.0147301
	2	0.680156	0.212098
	2	0.145451	0.0455515
	2	0.0648484	0.139274
	2	0.170109	0.00415584
	2	0.0141337	0.00910846
	2	0.488338	0.00415584
	2	0.0434114	0.204195
	2	0.00014917	0.0336756
	2	0.433576	0.00014917
	2	0.289168	0.0372414
	2	0.015622	0.0197904
	2	0.124742	0.0287874
	2	0.0347438	0.234767
	2	0.0777722	0.16238
	2	0.181519	0.00389976
	2	0.266006	0.0101305
	2	2.27423	0.672123
	2	0.853985	0.00759235
	2	0.0296969	0.0202047
	2	0.00165619	0.088898
	2	0.10255	0.34798
	2	0.00054628	0.0667519
	2	0.916533	0.505212
	2	0.104681	0.0798581
	2	0.181919	0.170109
	2	0.0342148	0.0154548
	2	0.0801647	0.273772
	2	0.00014917	0.00014917
	2	0.00566906	0.0268797
	2	0.194489	0.239702
	2	0.210198	0.519986
	2	0.00614494	0.188601
	2	0.0913117	0.0509276
	2	0.0107169	0.0578619
	2	0.00584283	0.495225
	2	0.179766	0.145016
	2	0.152077	0.00014917
	2	0.0686336	0.0499004
	2	0.44014	0.288163
	2	0.180942	0.043902
	2	0.0209775	0.461526
	2	0.0200601	0.00076009
	2	0.0311145	0.00309671
	2	0.552247	0.00014917
	2	0.514122	0.00814926
	2	0.114921	0.153624
	2	0.142754	0.0750197
	2	0.0291308	0.0986517
	2	0.0289895	0.0311145
	2	0.00014917	0.00014917
	2	0.0894177	0.0413255
	2	0.0322522	0.0117491
	2	0.179766	0.0547361
	2	0.0651664	0.00611359
	2	0.0206574	0.0519461
	2	0.0497251	0.124216
	2	0.559769	0.254472
	2	0.00041353	0.0287874
	2	0.00014917	0.0601127
	2	0.00645971	0.122973
	2	0.29709	0.0100591
	2	0.992718	0.476009
	2	0.111533	0.00033117
	2	0.0443675	0.00123849
	2	0.367845	0.0785369
	2	0.0776158	0.200092
	2	0.514122	0.0392416
	2	0.0552252	0.535365
	2	0.11616	0.0190192
	2	0.120505	0.0291308
	2	0.0366725	0.00033117
	2	0.00533888	0.0622289
	2	0.140884	0.10577
	2	0.0462852	0.181547
	2	0.032498	0.0431387
	2	0.353574	0.00873293
	2	0.0434726	0.00014917
	2	0.00992126	0.266506
	2	0.218868	0.0008282
	2	0.011217	0.176569
	2	0.0719329	0.00014917
	2	0.00204672	0.0171408
	2	0.0854842	0.0178698
	2	0.0437028	0.0380026
	2	0.00530944	0.0452431
	2	0.139691	0.00014917
	2	0.0910513	0.0190192
	2	0.00014917	0.0642704
	2	0.0832551	0.296897
	2	0.232405	0.00014917
	2	0.00547266	0.00529723
	2	0.226145	0.190762
	2	0.043612	0.0145427
	2	0.0745069	0.170515
	2	0.0156584	0.0214156
	2	0.143984	0.00403543
	2	0.281247	0.00637346
	2	0.329712	0.0780179
	2	0.0583389	0.045697
	2	0.00014917	0.0147048
	2	0.0483075	0.119877
	2	0.035516	0.00354602
	2	0.103396	0.351241
	2	0.0413002	0.0356272
	2	0.0211255	0.0990315
	2	0.174197	0.12309
	2	0.519229	0.0469841
	2	0.0288877	0.763704
	2	1.21993	0.0416446
	2	0.46891	0.0111119
	2	0.00546822	0.00014917
	2	0.13567	0.433576
	2	0.125391	0.211453
	2	0.00014917	0.296646
	2	0.00207927	0.0248416
	2	0.460841	0.467439
	2	0.00724645	0.00185468
	2	0.0336896	0.00014917
	2	0.170832	0.172792
	2	0.0127321	0.0366725
	2	0.15537	0.00801925
	2	0.0809002	0.0185434
	2	0.270287	0.0416446
	2	1.12667	0.0336756
	2	1.03395	0.0838637
	2	0.00810832	0.00014917
	2	0.213695	0.352807
	2	0.401871	0.0342733
	2	0.0453606	0.573611
	2	0.107173	0.0955519
	2	0.655976	0.122714
	2	0.0472796	0.0707074
	2	2.04553	0.0309822
	2	2.02462	0.0078835
	2	0.687187	0.0771035
	2	0.213305	0.00488435
	2	0.0210711	0.00014917
	2	0.0311145	0.12073
	2	0.196289	0.178637
	2	1.30019	0.0149844
	2	0.126822	0.0273742
	2	0.015622	0.300316
	2	0.45177	0.245073
	2	0.26464	0.0490642
	2	0.0451505	0.768592
	2	0.626159	0.271345
	2	0.00014917	0.00403134
	2	0.0539929	0.00014917
	2	0.10158	0.0692113
	2	0.00611359	0.104535
	2	0.482601	0.142226
	2	0.0462852	0.0311145
	2	0.165069	0.107374
	2	0.362562	0.00014917
	2	0.0311145	0.467517
	2	1.08371	0.0347556
	2	0.0162909	0.0287874
	2	0.00645971	0.0995739
	2	0.0388365	0.176269
	2	0.0955915	0.596752
	2	0.0642268	0.00189689
	2	0.136357	0.229611
	2	0.252227	0.0317412
	2	0.233576	0.390254
	2	0.00309671	0.188572
	2	0.0271488	0.00876738
	2	0.377408	0.114122
	2	0.265683	0.402891
	2	0.0436889	0.887176
	2	0.317298	0.00914103
	2	0.017638	0.0101305
	2	0.00014917	0.274414
	2	1.1564	1.19046
	2	0.00610027	0.0801461
	2	0.0197904	0.202956
	2	0.0428235	0.00165533
	2	0.0908524	0.0927329
	2	0.16512	0.0859807
	2	0.627147	0.118269
	2	0.0345227	0.0267364
	2	0.00014917	0.0405694
	2	0.0236261	0.109674
	2	0.0438603	0.0161965
	2	0.0930306	0.162709
	2	0.173012	0.503091
	2	0.0552791	0.0366331
	2	0.355908	0.112725
	2	0.00014917	0.528882
	2	0.260148	0.377647
	2	0.00014917	0.164502
	2	0.248991	0.00594359
	2	0.206844	0.192687
	2	0.0296969	0.0739946
	2	0.0159666	0.00014917
	2	0.057077	0.118269
	2	0.0552791	0.297874
	2	0.0078835	0.047459
	2	0.0538925	0.00854844
	2	0.82884	0.0417447
	2	0.00952521	0.00086987
	2	0.315733	0.0003259
	2	0.113251	0.503684
	2	0.00054628	0.682562
	2	0.125955	0.190471
	2	0.24515	0.0175521
	2	0.229366	0.0483623
	2	0.11616	0.0219923
	2	0.0197904	0.0319016
	2	0.0196672	0.0653643
	2	0.0123154	0.659743
	2	0.128713	0.0441576
	2	0.0234921	0.615656
	2	0.50793	0.0445751
	2	0.0132652	0.00854844
	2	0.00014917	0.00014917
	2	0.00014917	0.114122
	2	0.171761	0.0242283
	2	0.0690253	0.130659
	2	0.112117	0.0320124
	2	0.137369	0.139274
	2	0.0820651	0.00415584
	2	0.00014917	0.0345061
	2	0.00810832	0.157096
	2	0.167772	0.186652
	2	0.00014917	0.0507456
	2	0.0708811	0.13889
	2	0.172388	0.190762
	2	0.0688859	0.36916
	2	0.812492	0.00637346
	2	0.0420982	0.0137356
	2	0.112016	0.0664828
	2	0.10754	0.00165619
	2	0.889435	0.0008282
	2	0.0502616	0.0126058
	2	0.0357286	0.00014917
	2	0.181556	0.0853451
	2	0.383968	0.189584
	2	1.16203	0.0950961
	2	0.429598	0.00014917
	2	0.0950961	0.0906747
	2	0.117587	0.274414
	2	0.00014917	0.00629981
	2	0.019085	0.00604975
	2	0.102387	0.197749
	2	0.110556	0.0322944
	2	0.00014917	0.143046
	2	0.472604	0.0176445
	2	0.0231814	0.0784159
	2	0.0463747	0.0078835
	2	1.06426	0.056794
	2	0.0223528	0.0242283
	2	0.0161452	0.015622
	2	0.0400484	0.187797
	2	0.028619	0.0490768
	2	0.559685	0.135249
	2	0.12402	0.0935569
	2	0.0127321	0.639411
	2	0.0686336	0.0312375
	2	0.147953	0.0102336
	2	1.49583	0.207382
	2	0.00914103	0.0519461
	2	0.386051	0.0206762
	2	0.0906747	1.10964
	2	0.0436889	0.114122
	2	0.0356272	0.352922
	2	0.136619	0.162232
	2	0.176806	0.0196452
	2	0.0744947	0.0719329
	2	0.0373406	0.257693
	2	0.0309822	0.0438603
	2	0.118269	0.00014917
	2	0.0318095	0.0123154
	2	0.0322522	0.0686336
	2	0.0582698	0.108844
	2	0.392935	0.177687
	2	0.111533	0.00014917
	2	0.00527659	0.0101305
	2	0.104155	0.0777839
	2	0.0723982	0.0478518
	2	0.185666	0.00014917
	2	0.477574	0.00014917
	2	0.00113882	0.0199858
	2	0.727861	0.0552791
	2	0.028619	0.106253
	2	0.0312794	0.077925
	2	0.00014917	0.0145427
	2	0.0117491	0.0507385
	2	0.0429778	0.0985049
	2	0.126289	0.0356272
	2	0.237422	0.143046
	2	0.0752509	0.0508603
	2	0.0564319	0.0023147
	2	0.0532409	0.208712
	2	0.511942	0.0413002
	2	0.232974	0.709326
	2	0.51519	0.18623
	2	0.706488	0.198001
	2	0.0688859	0.00317609
	2	0.186279	0.0285819
	2	0.00169337	0.0651664
	2	0.395959	0.560618
	2	0.249051	0.0248416
	2	0.0664828	0.0165584
	2	0.0496502	0.00174503
	2	0.0519461	0.250158
	2	0.572311	0.0367219
	2	0.0266907	0.0428235
	2	0.113251	0.0178922
	2	0.148679	0.13015
	2	1.51731	0.0583063
	2	0.083323	0.837171
	2	0.0184601	0.0529553
	2	0.124707	0.0820651
	2	0.159695	0.0242283
	2	0.0704953	0.00940211
	2	0.00014917	0.041293
	2	0.145731	0.156107
	2	0.0271479	0.0781301
	2	0.210957	0.00014917
	2	0.213538	0.00040194
	2	0.0246173	0.0863936
	2	0.12384	0.0710702
	2	0.0132877	0.0487185
	2	0.00014917	0.0257214
	2	0.041442	0.0118317
	2	0.0178922	0.405197
	2	0.125985	0.0179564
	2	0.0583389	0.195185
	2	0.210954	0.199496
	2	0.0330651	0.00014917
	2	0.217946	0.581799
	2	0.323152	0.513545
	2	0.134916	0.0197904
	2	0.00698498	0.187615
	2	0.0158414	0.0412275
	2	0.037234	0.149377
	2	0.0864711	0.143731
	2	0.64107	0.172388
	2	0.0405694	0.0462852
	2	0.00014917	0.0296969
	2	0.00123849	0.146097
	2	0.00014917	0.0153168
	2	0.0197904	0.122298
	2	0.510758	0.0496852
	2	0.223937	0.164179
	2	0.0587162	0.0487185
	2	0.0765919	0.0848396
	2	0.0391015	0.0445751
	2	0.932828	0.00014917
	2	0.242353	0.0642268
	2	0.00035852	0.227108
	2	0.0563813	0.13015
	2	0.0248693	0.021495
	2	0.0423817	0.0462852
	2	0.342863	0.066577
	2	0.0756927	0.00681023
	2	0.0299357	0.0122013
	2	0.0428235	0.0508152
	2	0.244045	0.0767566
	2	0.155276	0.0299357
	2	0.0802238	0.0317041
	2	0.362692	0.344373
	2	0.00033117	0.0119021
	2	0.642484	0.368896
	2	0.0430536	0.218868
	2	0.0291308	0.00063427
	2	0.00014917	0.0651664
	2	0.0450588	0.0340327
	2	0.144688	0.150473
	2	0.00542067	0.00014917
	2	0.00025401	0.48304
	2	0.0805049	0.0161965
	2	0.0448777	0.038318
	2	0.0443675	0.102649
	2	0.00258708	0.183003
	2	0.407582	0.0180965
	2	0.0291308	0.0927246
	2	0.0677316	0.00810832
	2	0.00174503	0.437445
	2	0.106847	0.0311145
	2	0.0232439	0.311243
	2	0.261798	1.24138
	2	0.0180965	0.0468976
	2	0.145731	0.083864
	2	0.0471675	0.0462852
	2	0.566434	0.479467
	2	1.80226	0.00914103
	2	0.819302	0.00014917
	2	1.7899	1.07146
	2	0.0539929	0.00091533
	2	0.0322522	0.402817
	2	0.0580273	0.515673
	2	1.58853	0.130247
	2	0.00014917	0.0161251
	2	0.00813094	0.139393
	2	0.108659	0.0682312
	2	0.00516606	0.13015
	2	0.014824	0.139879
	2	0.067391	0.0443675
	2	0.00488435	0.132233
	2	0.0121602	0.268657
	2	0.158447	0.0870059
	2	0.0516264	0.0904181
	2	0.825961	0.695587
	2	0.137402	0.00258508
	2	1.0135	0.0752509
	2	0.335171	0.260871
	2	0.765839	0.00108641
	2	0.00014917	0.294266
	2	0.132392	0.00014917
	2	0.00165619	0.293285
	2	0.999273	0.00014917
	2	0.0382834	0.0365383
	2	0.0243662	0.0945587
	2	0.00447851	0.00115389
	2	0.00014917	0.00935233
	2	0.00014917	0.0128519
	2	0.191117	0.028619
	2	0.00822667	0.110803
	2	0.241732	0.0291308
	2	0.00033117	0.0636317
	2	1.1449	0.0360886
	2	0.973917	0.0664828
	2	0.121895	0.428015
	2	0.0369036	0.0589299
	2	0.200092	0.150916
	2	0.0233277	0.066792
	2	0.481613	0.894728
	2	0.0856049	0.0178246
	2	0.104586	0.0901574
	2	0.0336756	0.0924784
	2	0.0955519	0.205893
	2	1.35906	0.00948349
	2	0.842758	0.014824
	2	0.120818	0.0203595
	2	0.685785	0.00637346
	2	0.323755	0.278137
	2	0.0242084	0.299146
	2	0.0581565	0.139691
	2	0.00637346	0.0171465
	2	0.438275	0.0280144
	2	0.356853	0.0836834
	2	0.0574881	1.08881
	2	0.701072	0.40284
	2	0.0637844	0.114226
	2	0.00810832	0.0449179
	2	0.0700095	0.0159758
	2	0.138841	0.0150154
	2	0.0443675	0.0907528
	2	0.0117251	9.3835e-05
	2	0.352882	0.0452431
	2	0.0247432	0.0696656
	2	0.0702732	0.186024
	2	0.025118	0.0922917
	2	0.692401	0.00535121
	2	0.00165619	0.0539929
	2	0.161241	0.0454663
	2	0.0411756	1.24279
	2	0.242653	0.642395
	2	0.0108707	0.0178791
	2	0.00014917	0.0333058
	2	0.0158225	0.00885051
	2	0.00014917	0.270469
	2	0.0729728	0.0784549
	2	0.374548	0.012558
	2	0.0302088	0.00063427
	2	0.114122	0.134309
	2	0.0988381	0.0330163
	2	0.183554	0.0211745
	2	0.474358	0.192629
	2	0.0895303	0.0562175
	2	0.28677	0.0710702
	2	0.137402	0.00014917
	2	0.0554316	0.00014917
	2	0.59658	0.00014917
	2	0.0091968	0.137402
	2	0.0174261	0.0428235
	2	0.176569	0.00113882
	2	0.343887	0.0159666
	2	0.0397248	0.00802869
	2	0.0178922	0.0159666
	2	0.13015	0.268791
	2	0.023305	0.0777839
	2	0.0519461	0.225163
	2	0.00450626	0.0031179
	2	0.539127	1.53468
	2	0.0127321	0.00645971
	2	0.061041	0.0322944
	2	0.0345795	0.192749
	2	0.102464	0.274984
	2	0.0322522	9.3835e-05
	2	0.217581	0.00014917
	2	0.0370371	0.0132652
	2	0.433576	0.453758
	2	0.00533888	0.0206762
	2	0.00014917	0.00014917
	2	0.0521625	0.00014917
	2	0.0162909	0.306118
	2	0.230876	0.037888
	2	0.0509391	0.0171408
	2	0.032498	1.20301
	2	0.097852	0.148679
	2	0.202006	0.0101305
	2	0.0410831	0.055882
	2	0.0199564	0.0891297
	2	0.176569	0.00014917
	2	0.00014917	0.015622
	2	0.0247796	0.00014917
	2	0.129498	0.410392
	2	0.148499	0.106847
	2	0.975147	0.0317041
	2	0.0309822	0.194489
	2	0.168269	0.193165
	2	0.133465	0.0106356
	2	0.0356272	0.00014917
	2	0.0386555	0.0292051
	2	0.525736	0.203399
	2	0.00388169	0.0434598
	2	0.232862	0.0119578
	2	0.0777839	0.0317412
	2	0.00066449	0.00014917
	2	0.0311145	0.0710702
	2	0.00014917	0.0001287
	2	0.00169337	0.00751352
	2	1.26425	0.118867
	2	0.135294	0.0814927
	2	0.19091	0.218144
	2	0.0429675	0.19714
	2	0.0445751	0.023345
	2	0.127885	0.0206574
	2	0.0355872	0.337905
	2	0.0479381	0.0576872
	2	1.7991	0.0502819
	2	0.841627	0.00377058
	2	0.00014917	0.0738242
	2	0.195626	0.229611
	2	0.052566	0.0431387
	2	0.0161251	0.0429675
	2	0.148679	0.230676
	2	0.043612	0.0078835
	2	0.125391	0.422749
	2	0.29995	0.00014917
	2	0.0565614	0.577181
	2	0.00165619	0.260259
	2	0.023345	0.135249
	2	0.384637	0.186064
	2	0.129336	0.0984324
	2	0.120516	0.0430536
	2	0.0570691	0.0570691
	2	0.0113061	0.0536059
	2	0.0395371	0.232865
	2	0.0746926	0.0108707
	2	0.0272849	0.0367599
	2	0.0291928	0.00014917
	2	0.843323	0.129403
	2	0.124698	0.0885281
	2	0.0372414	0.0330651
	2	0.0448999	0.114284
	2	0.0995739	0.167506
	2	0.647279	0.00165619
	2	0.219757	0.0008282
	2	0.00014917	0.00910037
	2	0.015622	0.0963867
	2	0.126822	0.00014917
	2	0.10084	0.446398
	2	0.00207927	0.0539929
	2	0.333379	0.00952521
	2	0.0621404	0.0302088
	2	0.105373	0.136093
	2	0.139691	0.434401
	2	0.00171255	2.29122
	2	0.150648	0.226572
	2	0.0613417	0.0296394
	2	0.487314	0.127784
	2	0.395735	0.503091
	2	0.739354	0.0977385
	2	0.0312794	0.0625951
	2	0.108226	0.192565
	2	0.00637346	0.191117
	2	0.174551	0.179766
	2	0.0161729	0.0255858
	2	0.12384	0.284025
	2	0.055882	0.317298
	2	0.0827653	0.0180562
	2	0.00014917	0.0223528
	2	0.027714	0.0137617
	2	0.483237	0.581392
	2	0.0236261	0.0511723
	2	0.108844	0.108844
	2	0.140694	0.00066449
	2	0.160717	0.0632408
	2	0.168745	0.0412275
	2	0.10255	0.265901
	2	0.0483486	0.124618
	2	0.144467	1.32309
	2	0.287001	0.00014917
	2	0.0784278	0.0191637
	2	0.202376	0.0686336
	2	0.232862	0.0422254
	2	0.0858782	0.00054628
	2	0.069784	0.125391
	2	0.355192	0.14819
	2	0.777054	0.00415584
	2	0.00527659	0.150648
	2	0.514341	0.121995
	2	0.0519461	0.00014917
	2	0.0127321	0.00403134
	2	0.567916	0.321143
	2	0.0589204	0.902524
	2	0.00810832	0.122804
	2	0.0356494	0.0744947
	2	0.13483	0.0117491
	2	0.291609	0.0706417
	2	0.424338	0.189036
	2	0.0382834	0.00802869
	2	1.29849	0.0137193
	2	0.658831	0.00014917
	2	0.0919491	0.0539929
	2	1.21585	0.00810832
	2	0.293029	0.139691
	2	0.298408	0.0686336
	2	0.985117	0.0649971
	2	0.0501359	0.0254733
	2	0.0780179	0.13894
	2	0.136357	0.028619
	2	0.0234921	0.024452
	2	0.0317724	0.0664828
	2	0.377484	0.00801925
	2	0.00488435	0.0318095
	2	0.0748332	0.167291
	2	1.26514	2.08444
	2	0.111533	0.186136
	2	0.124502	0.256667
	2	0.00174503	0.0270606
	2	0.0008282	0.526652
	2	0.0686336	0.154422
	2	0.1472	0.0853451
	2	0.562583	0.0436368
	2	0.0781885	0.0802807
	2	0.0975154	0.302234
	2	0.0519461	0.150412
	2	0.111381	0.212814
	2	0.122673	0.00014917
	2	0.0597806	0.00320313
	2	0.236429	0.156281
	2	0.287992	0.00014917
	2	0.0095315	0.0780179
	2	0.136349	0.0299818
	2	1.54152	0.0117491
	2	0.0184942	0.499478
	2	1.26796	0.55793
	2	0.0717644	0.137402
	2	0.0846255	0.148679
	2	0.00014917	0.100972
	2	0.598753	0.00533888
	2	0.957036	0.00171255
	2	0.363495	0.0234185
	2	0.0576872	0.0242283
	2	0.18598	0.00014917
	2	0.0853762	0.00823561
	2	0.37504	0.00018818
	2	0.0117438	0.00014917
	2	0.199451	0.33503
	2	0.00343715	0.104557
	2	0.363495	0.00527659
	2	0.62666	0.00645971
	2	0.295648	0.266673
	2	0.0547361	0.104493
	2	0.402627	0.307372
	2	0.0971268	0.0242283
	2	0.00449787	0.0690253
	2	0.133765	0.0119306
	2	0.0325739	0.104784
	2	0.0390667	0.0354413
	2	0.177814	0.639884
	2	0.0463475	0.0860796
	2	0.240599	1.52145
	2	0.63272	0.0462852
	2	0.00014917	0.0659895
	2	0.023305	0.270069
	2	0.0150154	0.00014917
	2	0.0233277	0.230483
	2	0.0176468	0.32607
	2	0.0651664	0.179766
	2	0.863998	0.217999
	2	0.0493667	0.0405694
	2	0.131734	0.570311
	2	7.6028e-05	0.0178246
	2	0.0217713	0.10255
	2	0.00596575	0.038778
	2	0.0106356	0.124216
	2	0.0738242	0.0870787
	2	0.0257278	0.424804
	2	0.08379	0.00076009
	2	0.0370575	0.0642268
	2	0.028619	0.0149873
	2	0.0755707	0.0683212
	2	0.0576872	0.0397248
	2	0.444474	0.0410388
	2	0.0345005	0.0651664
	2	0.0315157	0.0814927
	2	0.926041	0.031991
	2	0.116278	0.377484
	2	0.603636	0.444056
	2	0.118233	0.0318095
	2	0.323139	0.043612
	2	0.00388169	0.110141
	2	0.0342884	1.08828
	2	0.0134954	0.0786748
	2	0.412489	0.00671126
	2	0.015826	0.014824
	2	0.0359689	0.0291885
	2	0.0445751	0.667044
	2	0.045113	0.298707
	2	0.0288877	0.0686336
	2	0.00527659	0.050146
	2	0.303796	0.00014917
	2	0.338476	0.0231814
	2	0.0118317	0.029508
	2	0.0134704	0.0870059
	2	0.0311019	0.00014917
	2	0.134498	0.00910846
	2	0.51417	0.0347026
	2	0.343171	0.0875687
	2	0.00811732	0.13483
	2	0.051714	0.0880035
	2	0.655976	0.0428235
	2	0.0413255	0.264442
	2	0.249051	0.0365489
	2	0.235561	0.0711183
	2	0.190164	1.20457
	2	0.0121212	0.0118317
	2	0.103966	0.0182262
	2	1.26425	0.0206574
	2	0.132659	0.111693
	2	0.0414777	0.041293
	2	0.619581	0.0367219
	2	2.73301	0.249051
	2	0.156922	0.754188
	2	0.285362	0.0181305
	2	0.181519	0.056712
	2	0.00885051	0.157587
	2	0.0106356	0.00645971
	2	0.470679	0.472176
	2	0.0264957	0.327488
	2	0.0943494	0.0652154
	2	0.00014917	0.169088
	2	0.0460529	0.608085
	2	0.13015	0.0150543
	2	0.045113	0.386889
	2	0.0331424	0.0287874
	2	0.183003	0.0108707
	2	0.240599	0.0184935
	2	0.0681261	0.0682312
	2	0.196188	0.312745
	2	0.0715877	0.051714
	2	0.0333058	0.00014917
	2	0.0271674	0.196342
	2	0.017827	0.491706
	2	0.550428	0.0784278
	2	0.0340527	0.00724541
	2	0.560547	0.142754
	2	0.106155	0.209169
	2	0.38932	0.171761
	2	0.118663	0.051714
[truncated: 2,150 more rows]

## Sheet: Fig 2a
Figure 2a
* This figure is derived from Supplementary Data 2: Ranked Priority Score of strains correlated with OSP IgG responses
	Species	Priority scores
	Faecalibacterium prausnitzii	1.35044	-0.704944
	Blautia sp.	0.76821	0.975724
	Ruminococcus bromii	0.809158
	Anaerostipes hadrus	0.821114
	Hungatella sp.	0.867338
	Bifidobacterium bifidum	0.942333
	Enterobacter hormaechei	1.17633	1.22225
	Klebsiella quasipneumoniae	1.28132
	Escherichia coli	1.26366	1.26537	1.3052	1.27546	1.27674	1.31249	1.27271	1.26672	1.26567	1.30528	1.25777	1.28974	1.31337	1.31332
	Salmonella enterica	1.33213	1.28126	1.30561	1.28843	1.28897	1.29981	1.27085	1.25012
	Cronobacter sakazakii	1.28633	1.40128	1.2883	1.30685	1.30033	1.41717	1.3132	1.28321	1.28847	1.28258	1.28155	1.29438	1.29116	1.28146	1.28439	1.27648	1.28206	1.29149	1.41658	1.29089	1.29399	1.42416	1.29365	1.29512	1.31468
	Klebsiella variicola	1.34998
	Klebsiella pneumoniae	1.34188	1.34832	1.33013	1.33882	1.33861	1.336	1.34954	1.34141	1.63747
	Ruminococcus gnavus	1.39084	1.27062	1.39762	1.44107	1.43426	1.38663	1.38036	1.43535	1.39624	1.43076	1.38764	1.43637	1.41585	1.43383	1.41387
	Prevotella copri	1.72781	1.72396	1.15599	1.41642	1.4284	1.41942	1.16462
	Clostridioides difficile	1.46957	1.492	1.12668	1.96083	1.70207	1.69118	1.6481
	Hungatella sp.	1.68713
	Coprococcus comes	1.77069
	Subdoligranulum sp.	1.83863
	Ruminiclostridium sp.	1.86999
	Dorea longicatena	1.97424	1.87813
	Bifidobacterium pseudocatenulatum	2.04339	2.13001	2.09323	2.0805	2.08031
	Prevotella sp.	2.18147
	Roseburia sp.	2.21049
	Phocaeicola dorei	2.26136

## Sheet: Fig 2b
Figure 2b
* This figure is derived from Supplementary Data 3: Ranked Priority Score of strains correlated with OSP IgA responses
	Species	Priority scores
	Blautia sp.	0.555956
	Ruminococcus sp.	0.781435	1.07877	0.647002	1.37702
	Streptococcus uberis	0.832826
	Blautia wexlerae	0.781855	0.628004	0.780258	0.791393	0.79164	1.22797	1.18622	0.969752	0.823941	0.791977	0.652333	0.739085	0.823597
	Marvinbryantia formatexigens	0.995477
	Acetatifactor sp.	1.02884
	Blautia obeum	0.860854	1.2711
	Clostridium sp.	1.15058
	Blautia producta	1.31845	1.30599
	Escherichia coli	1.39294
	Citrobacter freundii	1.4073
	Agathobacter sp.	1.47966	1.28871	1.47709
	Mediterraneibacter faecis	1.4159
	Eubacterium rectale	1.24781	1.32541	1.52077	1.52001	1.48918	1.20025	1.51997	1.52115	1.48978	1.51844	1.52171	1.51958	1.19322	1.54195	1.5413	1.54241	1.53445	1.53372	1.53127	1.33127	1.33228	1.35078	1.35643
	Streptococcus parasanguinis	1.61455	1.48203
	Faecalibacillus intestinalis	1.83476
	Coprococcus sp.	1.9318
	Coprococcus comes	1.76279	2.11722
	Longibaculum sp.	1.94441
	Dorea longicatena	1.90671	1.91039	2.05519	2.06094	1.86319
	Oscillospiraceae bacterium	1.9658
	Catenibacterium sp.	2.01401
	Ruminococcus gnavus	2.769	2.04277	1.92752	2.12051	2.12052	1.7755	1.93088	1.92534	1.92571	1.89664	1.85668	1.92803	1.94884	2.03417	2.15438
	Catenibacterium mitsuokai	2.06548
	Dorea sp.	2.09076
	Faecalibacterium sp.	2.30523	2.18866
	Faecalibacterium prausnitzii	2.78642	1.44782	1.46957	1.40079	1.43402	3.70325	3.53993
	Lachnospira sp.	2.28365
	Clostridium paraputrificum	2.4881
	Eubacterium sp.	2.57942	3.11905	1.24802	2.25601	1.76415	2.45884	1.29883	3.2033	2.62721	3.41347	2.15119	3.29176	3.29228	3.06505
	Firmicutes bacterium	3.44632	2.10595
	Prevotella sp.	2.51239	3.04776	3.72316	3.03146
	Prevotella disiens	3.11592
	Clostridia bacterium	3.25615	3.99572	3.2442	4.02363	3.99433	3.99499	2.66218	3.57252	3.87581	3.22626	4.24882	2.94961	1.64215	1.72569	2.22002
	Holdemanella sp.	3.51431
	Bacteroides thetaiotaomicron	3.42221	3.53987	4.16787	3.36139
	Bacteroides fragilis	4.02991	3.06527	3.79488	4.12797	4.39071	3.95747	3.7578	3.69244	3.8369
	Dorea formicigenerans	3.81565	3.97458
	Bacteroidales bacterium	3.90293
	Prevotella copri	3.37125	4.85586	4.95047	4.94599	4.94717	4.94911	4.96097	4.48553	4.96375	3.06162	3.49542	3.06648	3.10656	3.47344	3.49609	3.78169	3.51329	3.47951	3.76659	3.7717	3.3852	3.12729	3.69681	4.61865	3.27926	3.19479	3.73878	4.17875	4.8493	4.83209	3.38127	3.39687	3.78362	3.74794	3.74845	3.38853	4.94408	4.82889	3.07155	4.83065	3.67551	3.79571	4.80115	4.93057	4.83103	4.59717	3.29509	4.93414
	Anaerobutyricum hallii	4.08667
	Peptacetobacter hominis	4.28251
	Bacteroides faecis	4.32671	4.52167
	Clostridioides difficile	4.3872	4.41313	3.89994	5.32532	4.37112	4.04056	4.14341	4.12272	4.71191	4.70288	4.35011	4.77384	4.66725	4.5298	4.64538	4.40281	4.60883	4.56008	4.32636	4.36112	4.66383	4.70968	4.06159	4.63194	4.31002	4.18234	4.85784	4.37866	4.41405	5.22088	4.44015	4.38549	4.19499	3.97896	5.32504	5.32079	4.33192	4.2272	4.05486	4.10867	4.97953	4.14087	3.96811	4.07483	4.46796	5.37194	4.50309	5.29502
	Parabacteroides distasonis	4.54751
	Prevotella hominis	4.67842
	Bacteroides caccae	4.65006	4.64587	5.05833	4.63042	4.58393	4.64929	4.80419
	Clostridium perfringens	4.72721
	Bacteroides uniformis	5.00014	4.67577	4.69456
	Bacteroides xylanisolvens	5.12232	5.22961	5.54538	4.66963
	Prevotellamassilia timonensis	5.28236
	Bacteroides koreensis	5.91539
	Bacteroides kribbi	5.91578
[truncated: 737 more columns]

## Sheet: Fig 2c
Figure 2c
Proportion of strains found in our study population within each genus that were associated with a specific MBC response with positive (+) and (-) associations
		OSP IgA (+)	OSP IgA (-)	OSP IgG (+)	OSP IgG (-)
	Collinsella (45)	0	0	0	0
	Bifidobacterium (485)	0.127835	0	0.0123711	0
	Phocaeicola (62)	0	0	0.016129	0
	Parabacteroides (76)	0.0131579	0	0	0
	Prevotella (239)	0.246862	0	0.0334728	0
	Bacteroides (345)	0.0898551	0	0	0
	Lachnospira (6)	0.166667	0	0	0
	Acetatifactor (7)	0.142857	0	0	0
	Mediterraneibacter (9)	0.111111	0	0	0
	Faecalicatena (11)	0	0	0	0
	Ruminiclostridium (13)	0	0	0.0769231	0
	Roseburia (16)	0	0	0.0625	0
	Subdoligranulum (16)	0	0	0.0625	0
	Agathobacter (22)	0.136364	0	0	0
	Fusicatenibacter (32)	0	0	0	0
	Anaerostipes (40)	0	0	0.05	0
	Coprococcus (41)	0.0731707	0	0.0243902	0
	Dorea (41)	0.195122	0	0.0731707	0
	Eubacterium (60)	0.616667	0	0	0
	Faecalibacterium (63)	0.142857	0	0.015873	0.015873
	Ruminococcus (77)	0.311688	0	0.207792	0
	Clostridia (92)	0.119565	0	0	0
	Blautia (107)	0.168224	0	0.0186916	0
	Clostridium (297)	0.010101	0	0.003367	0
	Clostridioides (792)	0.991162	0	0.00883838	0
	Streptococcus (6637)	0.00045201	0	0	0
	Morganella (55)	0	0	0	0
	Cronobacter (222)	0	0	0.112613	0
	Shigella (233)	0	0	0	0
	Serratia (266)	0	0	0	0
	Citrobacter (505)	0.0019802	0	0	0
	Escherichia (4024)	0.00024851	0	0.00347913	0
	Salmonella (6532)	0	0	0.00122474	0
	Klebsiella (6665)	0	0	0.00165041	0

## Sheet: Fig 3a
Figure 3a
Relative abundance of Bacteroides spt among vaccine responders (R) who had both an IgA- and IgG-specific OSP response to OCV and nonresponders (NR) who lacked both of these OSP responses.
	Nonresponder	Responder
	NR	R
	2.16792e-06	4.36562e-06
	3.11396e-06	1.00989e-05
	1.28661e-06	4.71244e-06
	3.7345e-06	1.32315e-05
	3.69904e-06	5.95669e-07
	5.58377e-06	4.80785e-06
	1.98881e-06	2.40509e-05
	5.36774e-06	3.57696e-05
	2.13e-06	4.69658e-06
	2.1728e-06

## Sheet: Fig 3b
Figure 3b
* This data is decrived from Supplementary Data 7 (fecal lipidomics of responders and nonresponders).
	Lipid Species	log2(FC)	-log10(p)
	DAG(14:1/18:1)	2.29994	3.15552
	CE(20:2)	4.52321	2.82798
	FFA(22:5)	1.40583	2.28025
	SM(24:0)	0.842495	2.28025
	DAG(16:0/20:4)	-3.09329	2.11396
	CER(18:0)	2.2298	2.10419
	FFA(14:1)	1.18835	2.10419
	FFA(20:5)	1.89104	2.10419
	FFA(20:3)	1.28013	2.10419
	CER(16:0)	1.81091	2.10419
	TAG52:6-FA18:3	-6.15395	2.09936
	TAG54:8-FA18:3	-6.51991	2.09936
	TAG56:8-FA20:4	-1.70708	2.07166
	CER(24:0)	1.96468	1.93787
	CE(18:0)	1.53353	1.93787
	FFA(20:4)	1.47445	1.93787
	HCER(22:1)	1.83748	1.79361
	DAG(14:1/16:0)	1.39931	1.78426
	CER(18:1)	2.25833	1.78426
	CE(24:0)	1.46843	1.78426
	CE(20:4)	1.63692	1.78426
	CER(24:1)	2.01088	1.78426
	FFA(20:2)	1.68855	1.78426
	SM(16:0)	2.1334	1.78426
	FFA(18:1)	1.41942	1.78426
	TAG50:2-FA16:1	-1.76064	1.75958
	TAG44:2-FA18:2	-1.47364	1.65018
	CE(16:1)	1.2749	1.64013
	SM(18:0)	2.73323	1.64013
	CER(22:0)	2.12523	1.64013
	FFA(16:1)	1.22112	1.64013
	CE(20:5)	2.81676	1.53859
	TAG52:6-FA18:2	-4.65419	1.5082
	FFA(18:4)	1.48993	1.50697
	FFA(22:2)	1.67129	1.50697
	FFA(22:4)	1.20435	1.50697
	CE(16:0)	1.07865	1.50697
	TAG40:0-FA14:0	-1.51503	1.48093
	CE(22:4)	2.97489	1.38448
	TAG51:1-FA17:0	-0.137357	1.38448
	CER(26:0)	0.735572	1.379
	CER(20:0)	1.78613	1.379
	CE(18:1)	1.19628	1.379
	TAG40:0-FA12:0	-1.07321	1.34578
	DCER(20:1)	-3.25541	1.31806
	DCER(16:0)	-0.80487	1.26674
	CE(20:3)	1.48305	1.26047
	CE(22:6)	1.80934	1.26047
	CE(17:0)	0.803007	1.26047
	FFA(20:1)	1.25576	1.26047
	DAG(14:0/16:1)	-1.7197	1.23888
	TAG52:3-FA16:1	-2.20264	1.23888
	DAG(16:1/18:0)	1.73176	1.224
	SM(14:0)	2.22262	1.224
	TAG38:0-FA12:0	-0.513949	1.224
	TAG50:4-FA16:1	-6.47226	1.20412
	TAG47:1-FA15:0	-6.61618	1.20412
	PE(O-16:0/18:0)	-1.6836	1.1951
	TAG50:3-FA16:1	-2.78665	1.17761
	TAG56:2-FA20:0	-2.95584	1.17704
	TAG42:0-FA14:0	-2.77007	1.16356
	DCER(18:0)	-1.07999	1.15209
	CER(22:1)	1.64054	1.1478
	FFA(24:1)	1.11412	1.1478
	DAG(16:0/18:2)	-2.67241	1.1478
	TAG58:5-FA18:1	-2.57754	1.11394
	CE(22:5)	1.71987	1.08854
	TAG52:5-FA18:3	-4.9838	1.08854
	TAG53:2-FA17:0	-1.70535	1.07979
	TAG46:1-FA14:0	-1.61101	1.07979
	LPE(16:1)	-1.55396	1.0672
	TAG56:4-FA18:1	-2.3064	1.06543
	TAG44:0-FA14:0	-2.32816	1.06543
	DAG(18:2/20:4)	6.74431	1.05324
	DAG(18:1/20:2)	7.59063	1.05324
	TAG48:2-FA16:0	-1.26303	1.04728
	SM(24:1)	2.19276	1.04223
	DAG(14:0/16:0)	-0.740442	1.04223
	HCER(24:1)	1.31023	1.04223
	TAG54:2-FA18:1	-0.546533	1.04223
	CE(18:2)	1.43915	1.04223
	TAG50:3-FA18:1	-1.02355	1.02621
	TAG53:2-FA16:0	-1.24232	1.00766
	TAG52:4-FA20:3	-0.912097	0.975642
	TAG54:0-FA16:0	0.0357801	0.975642
	TAG50:1-FA16:1	-0.328517	0.975642
	PE(15:0/16:1)	-1.65905	0.975642
	HCER(26:0)	1.48439	0.966407
	TAG48:2-FA14:0	-1.39608	0.966407
	LPE(14:1)	-1.49577	0.965003
	DAG(14:0/14:0)	-3.0071	0.965003
	TAG44:0-FA16:0	-2.11375	0.958746
	TAG56:6-FA18:0	2.71505	0.954622
	DAG(14:0/18:1)	0.209937	0.942482
	DAG(12:0/18:1)	-0.462145	0.942482
	CE(20:0)	0.899899	0.942482
	TAG52:3-FA18:1	-1.71966	0.942482
	FFA(18:2)	0.983746	0.942482
	TAG53:2-FA18:2	-1.79002	0.905222
	DAG(18:2/22:4)	-3.49357	0.880312
	LPE(14:0)	-3.059	0.880312
	LPE(18:2)	-7.99321	0.880312
	TAG42:0-FA16:0	-1.10332	0.868937
	DAG(16:1/18:1)	1.43934	0.866694
	TAG49:2-FA18:2	-1.10713	0.866694
	TAG56:3-FA18:1	-1.44479	0.866694
	HCER(22:0)	1.37459	0.866694
	TAG50:3-FA18:2	-1.07903	0.853221
	TAG52:3-FA18:2	-1.83052	0.848912
	TAG52:3-FA16:0	-1.87774	0.848912
	FFA(18:3)	0.215237	0.848912
	SM(18:1)	4.54595	0.835189
	TAG56:7-FA18:0	1.65754	0.814892
	TAG50:3-FA14:0	-0.942148	0.811434
	TAG58:6-FA18:1	1.03245	0.810945
	TAG44:1-FA12:0	-0.753705	0.805089
	DAG(12:0/16:0)	-2.27198	0.805089
	TAG51:2-FA16:0	-1.18805	0.778758
	PE(P-14:1/18:1)	-1.79843	0.766169
	TAG52:6-FA16:0	-3.04339	0.766169
	TAG54:5-FA18:3	-3.15532	0.763518
	CE(18:3)	1.23806	0.76001
	HCER(16:0)	0.924012	0.76001
	TAG54:3-FA18:2	-2.15376	0.76001
	TAG52:2-FA18:2	-2.47063	0.76001
	TAG52:2-FA18:1	-0.598949	0.76001
	FFA(22:1)	-0.330726	0.76001
	FFA(15:0)	-0.609665	0.76001
	TAG54:3-FA20:2	-5.50235	0.756962
	TAG49:3-FA16:1	-5.72481	0.756962
	TAG51:3-FA16:1	-5.93681	0.756962
	TAG58:9-FA22:6	-5.97728	0.756962
	TAG51:4-FA18:3	-6.44507	0.756962
	LPE(20:1)	-6.97663	0.756962
	TAG48:2-FA16:1	-2.33025	0.756962
	TAG53:3-FA17:0	-3.60358	0.756962
	LPC(18:1)	-14.3869	0.756962
	LPC(18:2)	-16.9854	0.756962
	DCER(22:1)	1.99359	0.729233
	HCER(20:1)	2.37649	0.729233
	HCER(26:1)	2.4339	0.721567
	TAG54:4-FA18:3	-3.76628	0.721567
	TAG58:7-FA18:0	2.23073	0.706631
	CE(22:2)	1.90768	0.706631
	TAG54:2-FA18:2	-2.59337	0.695001
	CE(14:1)	1.03578	0.692378
	TAG53:1-FA16:0	-0.228906	0.687914
	CE(20:1)	0.711497	0.680392
	TAG52:5-FA16:0	-4.89511	0.680392
	TAG52:2-FA18:0	-2.60595	0.676769
	TAG52:2-FA16:0	-1.36486	0.676769
	FFA(22:6)	1.17438	0.676769
	TAG56:5-FA20:3	7.5185	0.672641
	TAG52:4-FA16:1	-2.1797	0.671392
	TAG44:0-FA12:0	-0.681174	0.671392
	TAG42:0-FA12:0	-0.855783	0.671392
	TAG52:1-FA20:0	-1.69859	0.661008
	TAG58:9-FA18:2	-2.0624	0.661008
	TAG52:4-FA20:0	-3.2442	0.661008
	TAG46:2-FA12:0	-1.45356	0.661008
	TAG51:2-FA18:2	-2.35457	0.661008
	TAG54:8-FA18:2	-6.57107	0.661008
	DAG(12:0/18:2)	-0.871421	0.659272
	PE(18:0/16:0)	1.20738	0.659098
	DAG(18:0/22:6)	-1.58242	0.655305
	TAG51:2-FA17:0	-2.76632	0.655305
	TAG46:2-FA14:0	-2.29868	0.655305
	DCER(14:0)	-1.29258	0.642452
	TAG56:6-FA20:2	-0.531695	0.620676
	SM(20:1)	-1.55919	0.620676
	DAG(18:0/18:2)	-2.34943	0.616889
	TAG52:5-FA18:2	-3.8724	0.616889
	SM(26:1)	1.23138	0.613134
	DCER(20:0)	-1.3441	0.612511
	TAG56:4-FA18:2	-3.61333	0.612511
	TAG52:5-FA16:1	-1.58454	0.605872
	TAG50:4-FA18:2	-1.84476	0.605872
	TAG52:3-FA18:0	-2.93442	0.605872
	DAG(14:0/18:2)	-0.996435	0.600847
	TAG54:2-FA20:0	-3.07461	0.600847
	TAG54:6-FA18:3	-3.21869	0.600847
	DAG(15:0/18:1)	0.428741	0.598129
	TAG50:2-FA18:1	-0.558645	0.598129
	PE(18:1/18:2)	-0.527693	0.596027
	TAG44:1-FA14:0	-0.738424	0.596027
	TAG53:4-FA16:0	-2.17489	0.584209
	TAG46:2-FA16:0	-0.932888	0.584209
	TAG50:4-FA14:0	-2.26465	0.584209
	TAG46:0-FA12:0	-0.619446	0.584209
	TAG48:3-FA12:0	-0.876865	0.582465
	TAG48:3-FA18:2	-0.981778	0.582465
	PE(18:0/14:0)	-1.46872	0.582465
	TAG44:2-FA14:0	-1.11091	0.582465
	TAG51:0-FA18:0	1.47031	0.580148
	TAG56:3-FA18:2	-3.01143	0.555999
	TAG48:2-FA18:2	-1.34852	0.535591
	TAG44:1-FA18:1	-0.723491	0.535591
	PE(18:2/18:2)	-1.43828	0.532734
	TAG52:4-FA18:3	-3.16896	0.526947
	CER(20:1)	0.592261	0.524146
	TAG54:2-FA18:0	-1.68485	0.524146
	TAG50:2-FA16:0	-1.86117	0.524146
	FFA(17:0)	-0.672187	0.524146
	PE(16:0/15:0)	-0.612184	0.519349
	TAG48:1-FA16:1	0.182499	0.517846
	PE(18:0/18:0)	1.64074	0.51411
	TAG56:5-FA18:0	1.76753	0.488117
	TAG48:4-FA16:0	-1.52178	0.488117
	TAG55:2-FA18:2	-2.47575	0.488117
	TAG49:3-FA18:2	-2.66104	0.488117
	TAG51:3-FA15:0	-2.83522	0.488117
	TAG48:3-FA16:1	-2.83819	0.488117
	TAG54:3-FA18:3	-5.11207	0.488117
	DAG(18:1/22:4)	-1.83557	0.485555
	TAG48:2-FA18:0	0.947795	0.483122
	LCER(24:1)	1.04734	0.483122
	TAG40:0-FA16:0	-0.49194	0.483122
	TAG55:5-FA18:1	-0.451574	0.472852
	TAG48:0-FA16:0	1.11686	0.472852
	PE(O-16:0/16:0)	-0.815487	0.472852
	TAG54:4-FA20:3	3.20841	0.465583
	TAG54:6-FA22:6	2.62307	0.465583
	PE(18:0/18:1)	2.54732	0.465583
	TAG55:4-FA18:2	-0.779189	0.457127
	TAG48:1-FA18:0	0.597757	0.457127
	TAG51:1-FA16:0	0.138592	0.4568
	LPE(18:1)	-2.41523	0.4568
	DAG(15:0/18:2)	-0.340086	0.454632
	TAG52:1-FA18:1	0.181102	0.454632
	TAG52:1-FA16:0	-0.0990943	0.454632
	TAG54:3-FA18:0	-2.03246	0.454632
	TAG50:2-FA18:2	-1.7576	0.454632
	TAG54:3-FA18:1	-0.481688	0.454632
	FFA(20:0)	0.630449	0.454632
	DAG(16:1/16:1)	-2.00892	0.450542
	DAG(18:1/20:3)	1.03923	0.449686
	DAG(16:1/20:0)	0.967227	0.449686
	TAG50:2-FA14:0	-0.63424	0.449686
	TAG49:2-FA15:0	-1.60187	0.433526
	TAG49:0-FA18:0	1.36943	0.412415
	TAG54:1-FA16:0	-0.947848	0.412415
	TAG58:3-FA18:1	-2.38903	0.412415
	TAG49:1-FA15:0	-0.00994089	0.411336
	TAG51:1-FA18:0	0.972706	0.411336
	TAG51:4-FA18:2	-1.08383	0.411336
	LCER(16:0)	0.997971	0.411336
	PE(16:0/18:1)	0.943782	0.391441
	TAG46:0-FA14:0	-0.813138	0.391441
	TAG52:0-FA16:0	1.07165	0.391441
	TAG46:0-FA16:0	-0.596166	0.391441
	TAG52:4-FA18:1	-2.23848	0.389481
	DAG(18:1/18:2)	-1.30561	0.389481
	TAG50:0-FA16:0	1.18099	0.389481
	TAG36:0-FA12:0	-0.308008	0.389481
	TAG52:4-FA18:2	-2.2343	0.389481
	PE(O-18:0/18:0)	0.837441	0.388366
	DAG(18:1/20:1)	0.845842	0.375559
	TAG58:8-FA18:1	0.640307	0.375559
	TAG54:2-FA20:1	-0.924192	0.375559
	TAG56:7-FA20:3	1.66204	0.373581
	DAG(16:0/22:6)	-1.19403	0.373581
	TAG56:10-FA18:2	-1.34018	0.373581
	TAG51:5-FA18:3	-1.01843	0.373581
	TAG56:5-FA18:1	-1.79149	0.373581
	PE(P-16:0/18:0)	-1.10414	0.373581
	PE(15:0/14:1)	-1.30396	0.373581
	TAG57:3-FA18:2	-1.11759	0.359022
	TAG54:6-FA20:5	-0.886462	0.359022
	PE(P-18:1/18:0)	-1.52086	0.359022
	TAG53:4-FA18:3	-1.37534	0.359022
	TAG56:6-FA18:2	-4.55021	0.359022
	LPC(17:0)	-2.60288	0.359022
	TAG58:9-FA18:1	0.48997	0.358241
	TAG46:3-FA18:1	-0.525563	0.358241
	TAG50:4-FA18:1	-0.917571	0.358241
	DCER(26:0)	-0.913659	0.358241
	TAG56:3-FA20:0	-3.06799	0.349241
	TAG54:7-FA18:1	-1.37602	0.346956
	TAG48:1-FA16:0	-0.142028	0.345439
	TAG56:3-FA20:1	-1.17672	0.335545
	TAG50:3-FA16:0	-3.20157	0.335545
	TAG49:2-FA16:0	-1.04177	0.329748
	TAG55:5-FA18:2	-0.813601	0.329748
	TAG42:1-FA18:1	-0.574529	0.329748
	CE(15:0)	0.507965	0.328129
	TAG54:0-FA18:0	1.07399	0.328129
	TAG54:5-FA18:1	-1.29613	0.328129
	TAG54:4-FA18:2	-2.11098	0.328129
	TAG52:4-FA16:0	-2.3599	0.328129
	TAG54:4-FA18:1	-1.69991	0.328129
	FFA(12:0)	0.00962667	0.328129
	TAG46:1-FA18:0	1.44582	0.326676
	DAG(16:1/18:3)	5.6042	0.323306
	TAG58:8-FA22:5	5.6183	0.323306
	DAG(16:1/20:4)	5.63065	0.323306
	TAG51:4-FA20:4	5.96886	0.323306
	TAG50:3-FA20:3	6.04464	0.323306
	TAG45:1-FA16:0	6.24031	0.323306
	TAG56:3-FA20:2	6.40769	0.323306
	LCER(18:0)	9.37069	0.323306
	TAG51:2-FA15:0	-0.864195	0.318064
	TAG53:1-FA17:0	0.48173	0.318064
	PE(16:0/17:0)	-1.02145	0.318064
	TAG48:0-FA18:0	0.681479	0.311481
	PE(O-16:0/18:1)	-0.757917	0.300423
	TAG47:1-FA16:0	1.23737	0.297702
	TAG44:1-FA16:0	1.3023	0.297702
	HCER(20:0)	1.66831	0.297702
	TAG46:2-FA18:2	-1.75901	0.2941
	TAG56:5-FA18:2	-3.36282	0.286839
	PE(P-16:0/16:0)	-0.519232	0.276599
	TAG54:7-FA18:3	-4.98166	0.276599
	CER(14:0)	0.741378	0.270824
	DAG(16:0/18:1)	-0.653621	0.270824
	TAG54:5-FA18:2	-1.48038	0.270824
	DAG(18:1/20:4)	-0.825737	0.268845
	TAG52:0-FA20:0	-0.647755	0.268845
	TAG49:1-FA18:1	0.317821	0.266876
	TAG53:1-FA18:0	0.846402	0.260328
	TAG54:1-FA20:0	-1.20596	0.260328
	TAG54:2-FA16:0	-2.42006	0.260328
	PE(14:0/14:0)	-0.127558	0.259637
	TAG44:1-FA14:1	-1.11131	0.259637
	TAG52:1-FA16:1	-0.0207029	0.259637
	TAG51:1-FA15:0	0.894776	0.259637
	TAG44:2-FA12:0	-1.3387	0.259637
	PE(15:0/18:1)	-1.2368	0.259637
	PE(18:0/15:0)	-0.848213	0.259637
	PC(18:0/12:0)	-0.402651	0.259637
	TAG56:8-FA18:1	0.34041	0.248462
	TAG51:5-FA18:2	-1.56084	0.248462
	HCER(18:0)	-0.00754094	0.248462
	TAG55:7-FA22:6	0.753346	0.240993
	TAG54:5-FA22:1	-0.927324	0.240993
	DCER(26:1)	0.723864	0.240993
	TAG42:1-FA12:0	-0.694259	0.240993
	TAG53:3-FA16:0	-0.919534	0.239343
	TAG56:3-FA18:0	-0.909045	0.23313
	PE(P-14:0/18:1)	-0.517314	0.23313
	SM(22:0)	1.34884	0.23313
	SM(26:0)	0.776677	0.230476
	TAG46:1-FA16:0	-0.405558	0.222863
	TAG49:2-FA18:1	0.034487	0.218132
	TAG49:1-FA16:0	0.30992	0.218132
	PE(16:0/16:0)	0.728754	0.217191
	TAG50:1-FA16:0	0.384003	0.217191
	FFA(14:0)	-0.581359	0.217191
	TAG56:7-FA22:6	1.37204	0.216316
	DAG(16:0/16:1)	-0.946118	0.201818
	TAG52:6-FA18:1	0.0271753	0.195341
	CER(26:1)	2.03788	0.193678
	DAG(18:2/18:3)	0.771588	0.193678
	TAG46:2-FA18:1	0.647016	0.193678
	LCER(24:0)	1.05365	0.193678
	PE(P-18:0/16:0)	-0.318941	0.186386
	DCER(18:1)	-0.408869	0.186386
	TAG52:2-FA16:1	-1.03895	0.184525
	TAG48:4-FA18:2	-2.59243	0.184525
	LPE(20:0)	-0.977662	0.171822
	TAG50:2-FA18:0	-0.143455	0.170303
	TAG52:5-FA18:1	-0.992927	0.170303
	PE(16:0/18:2)	0.362628	0.170303
	TAG49:0-FA16:0	1.34318	0.167949
	TAG48:1-FA14:0	-0.444132	0.167949
	HCER(24:0)	1.194	0.167949
	LPE(17:0)	-1.17464	0.167949
	DAG(20:0/20:0)	0.228598	0.167112
	TAG55:3-FA18:1	0.0418557	0.167112
	TAG51:1-FA18:1	0.531928	0.167112
	TAG53:2-FA18:1	-0.374444	0.167112
	PE(16:0/14:0)	-0.484961	0.167112
	DAG(16:0/16:0)	0.468377	0.167112
	FFA(16:0)	0.549293	0.167112
	TAG49:0-FA15:0	1.00799	0.166332
	TAG48:3-FA18:1	-0.451697	0.166332
	TAG55:1-FA18:1	0.277543	0.158387
	DAG(18:2/22:6)	1.9311	0.154902
	TAG50:3-FA18:0	2.27481	0.154902
	PE(O-18:0/18:1)	1.42629	0.154902
	TAG58:6-FA18:0	0.904567	0.142077
	HCER(18:1)	1.83046	0.142077
	TAG51:0-FA16:0	1.47788	0.142077
	PE(18:0/16:1)	-0.523574	0.140815
	TAG51:4-FA15:0	-2.63423	0.140815
	TAG58:7-FA18:1	0.112722	0.139872
	TAG56:7-FA18:1	0.609025	0.138773
	TAG53:4-FA17:0	-2.79005	0.137677
	TAG47:1-FA14:0	-0.376208	0.132238
	TAG52:2-FA20:0	-0.771907	0.132238
	TAG54:5-FA20:3	-0.763771	0.132238
	DAG(14:0/20:4)	-0.695813	0.132238
	TAG54:6-FA20:4	-0.64474	0.132238
	TAG54:5-FA20:2	-0.569581	0.132238
	TAG58:10-FA18:2	-3.72359	0.132238
	TAG58:8-FA22:6	-2.40361	0.132238
	TAG56:4-FA20:2	-0.881626	0.132238
	TAG52:4-FA22:1	-1.28749	0.132238
	TAG54:4-FA20:2	-2.73548	0.132238
	TAG50:5-FA18:2	-2.9586	0.132238
	TAG42:2-FA12:0	-0.871423	0.132238
	SM(20:0)	-0.977162	0.131261
	TAG56:4-FA20:1	-1.75772	0.127579
	PE(O-18:0/16:0)	-0.134013	0.121058
	PE(P-14:0/18:0)	-0.29524	0.121058
	TAG44:0-FA18:0	-0.226055	0.121058
	TAG54:1-FA20:1	0.824528	0.120507
	TAG50:5-FA18:1	0.829674	0.120507
	TAG52:7-FA16:0	1.52535	0.120507
	CE(14:0)	0.131329	0.120507
	LPE(18:0)	-0.0398732	0.120507
	TAG52:0-FA18:0	1.2128	0.120507
	LPE(15:0)	-1.4942	0.120507
	TAG45:0-FA15:0	0.257758	0.117014
	TAG48:0-FA14:0	0.426543	0.117014
	TAG48:2-FA18:1	-0.135199	0.112564
	DCER(24:1)	0.393905	0.112564
	TAG42:2-FA18:2	-0.360359	0.11217
	TAG52:4-FA18:0	0.936811	0.0939776
	TAG55:3-FA18:2	-0.0128522	0.0933186
	TAG56:1-FA18:1	-0.143009	0.0904103
	TAG48:1-FA18:1	-0.216682	0.0904103
	TAG45:0-FA16:0	0.0378112	0.0822593
	TAG44:2-FA18:1	0.143045	0.0819387
	DAG(18:0/18:1)	-0.176372	0.0772419
	TAG50:1-FA18:0	0.509008	0.0772419
	TAG53:3-FA18:2	-0.833174	0.0772419
	TAG54:1-FA18:1	-0.0386096	0.0772419
	DAG(18:1/18:1)	-0.304909	0.0772419
	TAG54:1-FA18:0	0.157198	0.0772419
	FFA(22:0)	0.319225	0.0772419
	FFA(18:0)	0.368238	0.0772419
	LPC(18:0)	-1.24181	0.0708489
	PE(P-18:0/18:0)	0.935272	0.0705811
	TAG42:1-FA14:0	0.020743	0.0705811
	TAG48:2-FA12:0	0.303745	0.0705811
	TAG47:1-FA18:1	-0.416177	0.0702241
	TAG47:2-FA18:1	1.10545	0.0702241
	CE(22:0)	0.721547	0.0702241
	DAG(18:1/22:6)	-0.781861	0.0647256
	TAG55:1-FA16:0	-0.36257	0.0647256
	TAG56:1-FA16:0	-1.62194	0.0647256
	TAG54:3-FA16:0	-3.1364	0.0647256
	TAG56:2-FA16:0	-3.45622	0.0647256
	TAG52:3-FA18:3	-4.15418	0.0647256
	TAG50:3-FA18:3	-3.94886	0.0647256
	TAG46:1-FA18:1	-0.561249	0.064461
	TAG48:4-FA18:1	0.471052	0.0560872
	CE(24:1)	0.748675	0.0560872
	DAG(16:1/18:2)	0.383697	0.0505075
	TAG54:7-FA18:2	-4.92908	0.049528
	TAG53:1-FA18:1	0.17493	0.0370712
	TAG46:1-FA14:1	0.0154296	0.0370712
	TAG50:0-FA18:0	1.28453	0.0370712
	TAG52:1-FA18:0	0.167004	0.0370712
	TAG50:1-FA18:1	0.57916	0.0370712
	TAG54:6-FA18:1	-2.24028	0.0370712
	TAG54:4-FA18:0	-2.53137	0.0370712
	FFA(24:0)	0.133695	0.0370712
	TAG56:6-FA18:1	-0.238365	0.0348444
	PE(14:0/18:1)	0.758941	0.0348444
	TAG54:3-FA20:1	-2.72326	0.0348444
	TAG56:4-FA18:0	0.421218	0.0311581
	TAG42:1-FA16:0	1.44674	0.0311581
	TAG56:2-FA20:1	0.175104	0.0311581
	TAG53:0-FA16:0	0.759159	0.0311581
	PE(P-16:0/18:1)	-0.138535	0.0311581
	TAG49:0-FA17:0	1.5108	0.0311581
	TAG50:0-FA14:0	0.735936	0.0311581
	TAG51:0-FA17:0	1.61258	0.0311581
	TAG57:2-FA18:1	-0.0156097	0.0302618
	TAG45:1-FA18:1	-0.352579	0.010762
	TAG56:2-FA18:0	-1.32247	0.010762
	TAG56:5-FA20:1	-2.34451	0.010762
	SM(22:1)	-0.622744	0.010762
	TAG52:6-FA22:6	0.412217	0
	TAG53:4-FA20:4	0.265744	0
	TAG56:6-FA20:4	-0.219805	0
	TAG56:6-FA20:3	0.177869	0
	TAG58:7-FA22:6	0.31126	0
	TAG44:2-FA16:0	0.677289	0
	TAG52:4-FA20:2	0.682545	0
	TAG52:3-FA20:2	1.29979	0
	TAG54:5-FA16:0	-0.452962	0
	TAG54:2-FA20:2	0.738112	0
	PE(18:1/16:1)	-0.0580267	0
	TAG47:0-FA17:0	1.10687	0
	DAG(18:2/20:3)	1.41176	0
	PE(14:0/18:2)	1.92865	0
	TAG56:5-FA20:2	-0.0800786	0
	DAG(16:0/18:3)	-0.30131	0
	TAG47:0-FA14:0	0.643777	0
	TAG52:7-FA18:1	0.292343	0
	TAG45:0-FA14:0	-0.201169	0
	TAG48:1-FA12:0	-0.161226	0
	TAG47:0-FA15:0	1.40229	0
	PE(15:0/18:3)	0.182741	0
	PE(18:1/18:1)	0.384864	0
	PE(15:0/18:2)	-0.11449	0
	PE(18:0/18:2)	0.00783282	0
	PE(P-18:1/16:0)	-0.175877	0
	HCER(14:0)	0.630901	0
	TAG50:1-FA14:0	-0.0936888	0
	TAG51:3-FA18:2	-0.882583	0
	TAG47:0-FA16:0	1.01775	0
	TAG55:2-FA18:1	0.164131	0
	TAG58:2-FA18:1	-0.618515	0
	TAG55:4-FA18:1	-0.0801944	0
	TAG46:1-FA12:0	-0.31751	0
	DCER(22:0)	0.0258522	0
	CE(12:0)	-0.130485	0
	TAG51:2-FA18:1	-0.169418	0
	DCER(24:0)	-0.0502307	0
	DAG(12:0/18:0)	-1.62031	0
	TAG53:4-FA18:2	-1.31653	0
	DAG(16:0/18:0)	0.534844	0
	TAG46:0-FA18:0	-0.449187	0
	CE(22:1)	-1.41017	0
	TAG54:5-FA18:0	-2.792	0
	LPE(16:0)	-2.3923	0
	TAG54:6-FA18:2	-1.99304	0
	LPC(16:0)	-2.6649	0

## Sheet: Fig 4a-c
Figure 4a
pg/ml cytokine response of THP-1-derived macrophages to SL-containing and SL-reduced bacterial metabolites treatment
	IL-1β		Rep1	Rep2	Rep3	Rep4
		SL-containing	301.78	227.8	176.38	187.89
		SL-reduced	319.81	332.9	178.67	215.93
	IL-6		Rep1	Rep2	Rep3	Rep4
		SL-containing	143.154	113.435	90.3442	87.331
		SL-reduced	132.553	121.729	81.1972	74.9005
	TNF-α		Rep1	Rep2	Rep3	Rep4
		SL-containing	392.766	345.913	228.981	236.886
		SL-reduced	372.909	359.491	282.343	228.981
	IL-8		Rep1	Rep2	Rep3	Rep4
		SL-containing	182331	182331	176927	168433
		SL-reduced	170084	202272	130072	163620
Figure 4b
pg/ml cytokine response of THP-1-derived macrophages to SL-containing and SL-reduced bacterial cell membrane treatment
	IL-1β		Rep1	Rep2	Rep3	Rep4
		SL-containing	537.87	571.23	332.9	456.4
		SL-reduced	810.23	850.59	873.76	726.26
	IL-6		Rep1	Rep2	Rep3	Rep4
		SL-containing	1682.44	1938.03	1549.24	2654.31
		SL-reduced	1636.1	2237.29	2474.91	2350.54
	TNF-α		Rep1	Rep2	Rep3	Rep4
		SL-containing	1090.79	1141.1	895.421	1172.92
		SL-reduced	1244.06	1179.32	1147.44	1122.15
	IL-8		Rep1	Rep2	Rep3	Rep4
		SL-containing	301154	225836	166807	301154
		SL-reduced	359969	301154	228432	220784
Figure 4c
pg/ml cytokine response of THP-1-derived macrophages to SL-containing and SL-reduced bacterial lipid treatment
	IL-1β		Rep1	Rep2	Rep3	Rep4
		SL-containing	259.24	232.58	199.5	183.27
		SL-reduced	299.23	294.15	247.04	211.21
	IL-6		Rep1	Rep2	Rep3	Rep4
		SL-containing	93.3249	124.458	87.331	104.962
		SL-reduced	550.188	715.046	668.693	502.508
	TNF-α		Rep1	Rep2	Rep3	Rep4
		SL-containing	339.059	318.21	236.886	252.388
		SL-reduced	675.64	800.088	592.074	519.245
	IL-8		Rep1	Rep2	Rep3	Rep4
		SL-containing	115183	104926	72221.8	82457.3
		SL-reduced	140967	162060	175179	154567

## Sheet: Fig 5a
Figure 5a
fold change cytokine response of THP-1-derived macrophages to SL-containing and SL-reduced bacterial lipid treatment and HK-JBK70
	IL-1β		Rep1	Rep2	Rep3
		SL-containing+JBK70	0.390535	0.296296	0.38642
		SL-reduced+JBK70	0.603842	0.120268	0.0905991
	IL-1RA		Rep1	Rep2	Rep3
		SL-containing+JBK70	0.367567	0.333779	0.110862
		SL-reduced+JBK70	0.32309	-0.0614958	-0.186614
	IL-6		Rep1	Rep2	Rep3
		SL-containing+JBK70	2.50854	1.99685	2.04372
		SL-reduced+JBK70	0.87651	0.299587	0.409473
	MCP-1		Rep1	Rep2	Rep3
		SL-containing+JBK70	1.54581	1.51339	2.16953
		SL-reduced+JBK70	1.66828	0.480545	1.32129
	TNF-α		Rep1	Rep2	Rep3
		SL-containing+JBK70	1.73991	1.32679	1.84711
		SL-reduced+JBK70	0.439376	0.140704	0.295838
pg/ml cytokine
	IL-1β		Rep1	Rep2	Rep3
		SL-containing	29.5	23.68	19.99
		SL-containing+JBK70	33.88	31.59	33.78
		SL-reduced	28.31	32.68	27.25
		SL-reduced+JBK70	47.12	32.94	32.07
	IL-1RA		Rep1	Rep2	Rep3
		SL-containing	93.66	79.47	73.73
		SL-containing+JBK70	107.96	105.6	90.03
		SL-reduced	107.09	100.04	93.46
		SL-reduced+JBK70	128.55	94.8	83.82
	IL-6		Rep1	Rep2	Rep3
		SL-containing	76.1	62.8	61.36
		SL-containing+JBK70	233.73	199.67	202.79
		SL-reduced	124.13	134.98	128.86
		SL-reduced+JBK70	242.51	168.01	182.2
	MCP-1		Rep1	Rep2	Rep3
		SL-containing	257.04	342.55	289.32
		SL-containing+JBK70	550.98	545.64	653.74
		SL-reduced	295.46	324.65	291.12
		SL-reduced+JBK70	591.01	386.49	531.26
	TNF-α		Rep1	Rep2	Rep3
		SL-containing	74.32	71.12	74.33
		SL-containing+JBK70	198.89	169.06	206.63
		SL-reduced	72.13	85.97	77.88
		SL-reduced+JBK70	112.76	89.58	101.62

## Sheet: Fig 5b
Figure 5b
Log2(FC) and log10(FDR) values used for volcano plot
	SL-containing vs SL-containing+JBK70					SL-reduced vs SL-reduced+JBK70
	gene	symbol	log2(fold change)	log10(FDR)		gene	symbol	log2(fold change)	log10(FDR)
	ENSG00000161896	IP6K3	4.10878	0.637986		ENSG00000002746	HECW1	2.24543	0.787813
	ENSG00000173227	SYT12	3.35965	0.637986		ENSG00000005381	MPO	-2.21812	0.733025
	ENSG00000117501	MROH9	3.35671	0.705612		ENSG00000010379	SLC6A13	2.33211	0.587426
	ENSG00000101331	CCM2L	3.34318	0.709701		ENSG00000066735	KIF26A	1.89126	0.857125
	ENSG00000116132	PRRX1	3.12009	0.558802		ENSG00000072422	RHOBTB1	-1.22062	0.872255
	ENSG00000113722	CDX1	2.98949	0.765693		ENSG00000074317	SNCB	-2.77641	0.688968
	ENSG00000122641	INHBA	2.97572	0.608274		ENSG00000089472	HEPH	-2.21812	0.733025
	ENSG00000112706	IMPG1	2.89014	0.633986		ENSG00000090530	P3H2	1.85141	0.531808
	ENSG00000262406	MMP12	2.85495	0.530739		ENSG00000091622	PITPNM3	1.15202	0.562168
	ENSG00000131459	GFPT2	2.78391	0.672327		ENSG00000103742	IGDCC4	1.47985	0.562168
	ENSG00000122733	PHF24	2.76155	0.744304		ENSG00000104267	CA2	-1.44119	0.779793
	ENSG00000224383	PRR29	2.62499	0.765693		ENSG00000105369	CD79A	2.91428	0.648255
	ENSG00000165929	TC2N	2.52234	0.709701		ENSG00000120262	CCDC170	-2.43914	0.648255
	ENSG00000146216	TTBK1	2.48732	0.590035		ENSG00000121807	CCR2	-1.13253	0.857125
	ENSG00000138315	OIT3	2.39359	0.765693		ENSG00000124191	TOX2	-1.82983	0.636502
	ENSG00000168993	CPLX1	2.39359	0.765693		ENSG00000125148	MT2A	1.17725	0.838315
	ENSG00000125538	IL1B	2.35526	0.765693		ENSG00000125538	IL1B	1.507	0.905264
	ENSG00000181541	MAB21L2	2.32359	0.765693		ENSG00000126218	F10	-2.02062	0.857125
	ENSG00000276070	CCL4L2	2.27316	0.552007		ENSG00000131459	GFPT2	1.71056	0.787813
	ENSG00000188596	CFAP54	2.25688	0.600947		ENSG00000134070	IRAK2	1.14851	0.857125
	ENSG00000284130	TUBA3FP	2.22152	0.765693		ENSG00000136404	TM6SF1	-1.64941	0.530037
	ENSG00000172927	MYEOV	2.17288	0.61247		ENSG00000137642	SORL1	-1.08941	0.587426
	ENSG00000182050	MGAT4C	2.08806	0.765693		ENSG00000138411	HECW2	1.12754	0.86369
	ENSG00000168734	PKIG	2.06949	0.744304		ENSG00000147573	TRIM55	-3.10581	0.86369
	ENSG00000078081	LAMP3	2.0505	0.61247		ENSG00000148408	CACNA1B	-2.21812	0.733025
	ENSG00000105855	ITGB8	1.97189	0.765693		ENSG00000148677	ANKRD1	2.27497	0.529517
	ENSG00000186897	C1QL4	1.96411	0.523214		ENSG00000161896	IP6K3	2.63049	0.648575
	ENSG00000251503	CENPS-CORT	1.96411	0.523214		ENSG00000163032	VSNL1	1.82267	0.52521
	ENSG00000056558	TRAF1	1.96142	0.765693		ENSG00000163053	SLC16A14	-1.7914	0.905264
	ENSG00000166396	SERPINB7	1.83565	0.651885		ENSG00000164400	CSF2	2.92478	0.892471
	ENSG00000169429	CXCL8	1.78529	0.765693		ENSG00000165457	FOLR2	-2.02062	0.857125
	ENSG00000169495	HTRA4	1.73752	0.61247		ENSG00000169429	CXCL8	1.30158	0.784601
	ENSG00000184557	SOCS3	1.73026	0.765693		ENSG00000172458	IL17D	-2.02062	0.857125
	ENSG00000275302	CCL4	1.72737	0.765693		ENSG00000180818	HOXC10	-2.5527	0.732064
	ENSG00000163082	SGPP2	1.69148	0.653313		ENSG00000183128	CALHM3	-3.19115	0.656962
	ENSG00000138771	SHROOM3	1.66669	0.744304		ENSG00000183160	TMEM119	1.00653	0.905264
	ENSG00000166592	RRAD	1.64537	0.574771		ENSG00000184545	DUSP8	1.56479	0.857125
	ENSG00000277632	CCL3	1.59462	0.765693		ENSG00000184557	SOCS3	1.16091	0.896329
	ENSG00000105246	EBI3	1.56729	0.765693		ENSG00000185436	IFNLR1	-2.35624	0.872255
	ENSG00000105825	TFPI2	1.54069	0.628384		ENSG00000197191	CYSRT1	-2.02343	0.531808
	ENSG00000242689	CNTF	1.50985	0.633986		ENSG00000205436	EXOC3L4	2.92446	0.872255
	ENSG00000197122	SRC	1.49231	0.765693		ENSG00000213949	ITGA1	1.10403	0.779793
	ENSG00000123610	TNFAIP6	1.4922	0.705169		ENSG00000217442	SYCE3	1.15202	0.562168
	ENSG00000144452	ABCA12	1.42246	0.744304		ENSG00000239998	LILRA2	-2.51976	0.896329
	ENSG00000105376	ICAM5	1.37953	0.765693		ENSG00000253457	SMIM18	2.79202	0.779793
	ENSG00000135480	KRT7	1.35686	0.573874		ENSG00000253831	ETV3L	1.25354	0.896329
	ENSG00000089351	GRAMD1A	1.33372	0.744304		ENSG00000268500	SIGLEC5	-1.64701	0.562168
	ENSG00000212127	TAS2R14	1.32338	0.65631		ENSG00000275395	FCGBP	-1.12721	0.816811
	ENSG00000253831	ETV3L	1.27747	0.765693		ENSG00000282988		-2.28735	0.562168
	ENSG00000111913	RIPOR2	1.2443	0.653313		ENSG00000285602		-2.34929	0.531808
	ENSG00000171502	COL24A1	1.22226	0.623019		ENSG00000023892	DEF6	-0.605084	0.608502
	ENSG00000232810	TNF	1.21354	0.547107		ENSG00000026751	SLAMF7	0.367821	0.674481
	ENSG00000124875	CXCL6	1.20054	0.574197		ENSG00000042493	CAPG	-0.722258	0.717048
	ENSG00000159885	ZNF222	1.18283	0.721961		ENSG00000047648	ARHGAP6	-0.756516	0.86369
	ENSG00000140538	NTRK3	1.14785	0.765693		ENSG00000048740	CELF2	-0.472424	0.784601
	ENSG00000115604	IL18R1	1.1447	0.714941		ENSG00000049239	H6PD	-0.527471	0.636502
	ENSG00000162897	FCAMR	1.13416	0.744304		ENSG00000056558	TRAF1	0.978084	0.529517
	ENSG00000135919	SERPINE2	1.13147	0.765693		ENSG00000058668	ATP2B4	-0.802243	0.896329
	ENSG00000163874	ZC3H12A	1.13064	0.684093		ENSG00000060237	WNK1	-0.377978	0.86369
	ENSG00000104635	SLC39A14	1.12518	0.765693		ENSG00000068971	PPP2R5B	0.453933	0.779793
	ENSG00000110047	EHD1	1.1251	0.765693		ENSG00000071242	RPS6KA2	-0.50659	0.784601
	ENSG00000183160	TMEM119	1.10297	0.765693		ENSG00000072401	UBE2D1	0.429549	0.572956
	ENSG00000128917	DLL4	1.08796	0.70024		ENSG00000075240	GRAMD4	-0.35802	0.86369
	ENSG00000090339	ICAM1	1.08675	0.709701		ENSG00000075651	PLD1	0.277315	0.787813
	ENSG00000211445	GPX3	1.07287	0.541301		ENSG00000076043	REXO2	0.710621	0.551091
	ENSG00000162729	IGSF8	1.04786	0.765693		ENSG00000077420	APBB1IP	-0.504405	0.608502
	ENSG00000123095	BHLHE41	1.03948	0.541382		ENSG00000080709	KCNN2	-0.446055	0.524606
	ENSG00000118257	NRP2	1.03523	0.539996		ENSG00000084234	APLP2	-0.300061	0.636502
	ENSG00000205927	OLIG2	1.0341	0.765693		ENSG00000087077	TRIP6	0.241653	0.593108
	ENSG00000153531	ADPRHL1	1.01152	0.617264		ENSG00000088451	TGDS	0.768876	0.86369
	ENSG00000213949	ITGA1	1.0084	0.73205		ENSG00000091106	NLRC4	-0.27136	0.86369
	ENSG00000163739	CXCL1	1.00128	0.714941		ENSG00000091127	PUS7	0.54974	0.905264
	ENSG00000124134	KCNS1	-1.00415	0.606901		ENSG00000093072	ADA2	-0.650259	0.779793
	ENSG00000173083	HPSE	-1.01596	0.765693		ENSG00000101363	MANBAL	-0.28953	0.614156
	ENSG00000182985	CADM1	-1.02731	0.765693		ENSG00000102181	CD99L2	-0.233966	0.532513
	ENSG00000169291	SHE	-1.02812	0.65631		ENSG00000102390	PBDC1	0.527621	0.572956
	ENSG00000186205	MTARC1	-1.03483	0.709701		ENSG00000104497	SNX16	0.787778	0.531808
	ENSG00000158473	CD1D	-1.06984	0.541301		ENSG00000104635	SLC39A14	0.728565	0.557838
	ENSG00000153208	MERTK	-1.16548	0.651885		ENSG00000107099	DOCK8	-0.170623	0.529517
	ENSG00000182993	C12orf60	-1.18872	0.547107		ENSG00000108021	TASOR2	0.386298	0.562168
	ENSG00000118785	SPP1	-1.19811	0.637986		ENSG00000109536	FRG1	0.853786	0.587426
	ENSG00000090382	LYZ	-1.20686	0.706994		ENSG00000109861	CTSC	-0.449671	0.636502
	ENSG00000160190	SLC37A1	-1.24479	0.721961		ENSG00000110047	EHD1	0.578616	0.636502
	ENSG00000163563	MNDA	-1.25836	0.608274		ENSG00000110092	CCND1	0.483132	0.648255
	ENSG00000186074	CD300LF	-1.2663	0.527214		ENSG00000112977	DAP	-0.282496	0.857125
	ENSG00000133574	GIMAP4	-1.26814	0.765693		ENSG00000113504	SLC12A7	-0.823501	0.642137
	ENSG00000167850	CD300C	-1.2861	0.637986		ENSG00000115009	CCL20	0.867831	0.905264
	ENSG00000005249	PRKAR2B	-1.30036	0.765693		ENSG00000115159	GPD2	0.480798	0.636502
	ENSG00000092068	SLC7A8	-1.30214	0.744304		ENSG00000116260	QSOX1	-0.341719	0.787813
	ENSG00000138678	GPAT3	-1.31749	0.523214		ENSG00000117298	ECE1	0.445753	0.607412
	ENSG00000130653	PNPLA7	-1.32614	0.65631		ENSG00000118257	NRP2	0.776063	0.654413
	ENSG00000087495	PHACTR3	-1.34907	0.577141		ENSG00000118785	SPP1	-0.886452	0.529517
	ENSG00000110077	MS4A6A	-1.37246	0.765693		ENSG00000119231	SENP5	0.23375	0.593108
	ENSG00000117115	PADI2	-1.42041	0.653313		ENSG00000120708	TGFBI	-0.844076	0.860245
	ENSG00000149564	ESAM	-1.49552	0.64234		ENSG00000120899	PTK2B	-0.414961	0.857125
	ENSG00000143110	C1orf162	-1.51945	0.579465		ENSG00000120910	PPP3CC	0.852823	0.648255
	ENSG00000167851	CD300A	-1.63443	0.669639		ENSG00000120913	PDLIM2	-0.638299	0.86369
	ENSG00000137198	GMPR	-1.63563	0.689154		ENSG00000121281	ADCY7	-0.654487	0.593108
	ENSG00000204131	NHSL2	-1.64213	0.637986		ENSG00000121594	CD80	0.8776	0.535462
	ENSG00000167601	AXL	-1.69047	0.590956		ENSG00000122122	SASH3	-0.424098	0.857125
	ENSG00000182557	SPNS3	-1.71934	0.558132		ENSG00000124160	NCOA5	-0.426065	0.857125
	ENSG00000104267	CA2	-1.74571	0.744304		ENSG00000124299	PEPD	-0.449671	0.593047
	ENSG00000178115	GOLGA8Q	-1.75193	0.573243		ENSG00000125430	HS3ST3B1	0.441222	0.551091
	ENSG00000121807	CCR2	-1.83255	0.606901		ENSG00000127314	RAP1B	0.772393	0.580783
	ENSG00000116774	OLFML3	-1.87746	0.733986		ENSG00000128604	IRF5	-0.19054	0.648255
	ENSG00000124613	ZNF391	-2.1154	0.765693		ENSG00000131165	CHMP1A	-0.282373	0.787813
	ENSG00000038427	VCAN	-2.16154	0.709701		ENSG00000131378	RFTN1	0.585771	0.589499
	ENSG00000206127	GOLGA8O	-2.17063	0.597633		ENSG00000132128	LRRC41	-0.259013	0.857125
	ENSG00000188039	NWD1	-2.29357	0.653313		ENSG00000132313	MRPL35	0.62477	0.779793
	ENSG00000147724	FAM135B	-2.68311	0.530739		ENSG00000132423	COQ3	0.980369	0.69806
	ENSG00000138207	RBP4	-2.87586	0.547107		ENSG00000132718	SYT11	0.543914	0.587426
	ENSG00000158786	PLA2G2F	-2.87657	0.53736		ENSG00000133063	CHIT1	-0.45286	0.563776
	ENSG00000152705	CATSPER3	-3.0599	0.73205		ENSG00000133561	GIMAP6	-0.592963	0.593108
	ENSG00000114374	USP9Y	-3.27668	0.628384		ENSG00000133612	AGAP3	0.138048	0.562168
	ENSG00000105835	NAMPT	0.996613	0.628384		ENSG00000134516	DOCK2	-0.292876	0.787813
	ENSG00000137393	RNF144B	0.975757	0.765693		ENSG00000134602	STK26	0.534926	0.593108
	ENSG00000144802	NFKBIZ	0.959776	0.583545		ENSG00000134955	SLC37A2	-0.384927	0.529713
	ENSG00000196597	ZNF782	0.955991	0.721961		ENSG00000135821	GLUL	-0.439745	0.784601
	ENSG00000178860	MSC	0.9453	0.608274		ENSG00000135919	SERPINE2	0.979902	0.857125
	ENSG00000131981	LGALS3	0.936126	0.669639		ENSG00000136235	GPNMB	-0.446401	0.6116
	ENSG00000138411	HECW2	0.935129	0.765693		ENSG00000137491	SLCO2B1	-0.898471	0.54705
	ENSG00000183484	GPR132	0.931315	0.684093		ENSG00000137767	SQOR	0.283348	0.529517
	ENSG00000069399	BCL3	0.929603	0.765693		ENSG00000138180	CEP55	0.525217	0.562168
	ENSG00000143333	RGS16	0.928243	0.765693		ENSG00000138964	PARVG	-0.743767	0.86369
	ENSG00000132003	ZSWIM4	0.925833	0.612961		ENSG00000139343	SNRPF	0.591225	0.559981
	ENSG00000158517	NCF1	0.915924	0.765693		ENSG00000139626	ITGB7	-0.759169	0.581181
	ENSG00000161791	FMNL3	0.913365	0.765693		ENSG00000143067	ZNF697	0.51842	0.636502
	ENSG00000130522	JUND	0.909791	0.557913		ENSG00000143382	ADAMTSL4	-0.776136	0.784601
	ENSG00000188452	CERKL	0.904553	0.612961		ENSG00000143891	GALM	-0.4363	0.524606
	ENSG00000183853	KIRREL1	0.892465	0.733986		ENSG00000145824	CXCL14	0.899141	0.779793
	ENSG00000100906	NFKBIA	0.886797	0.765693		ENSG00000146192	FGD2	-0.837014	0.905264
	ENSG00000137460	FHDC1	0.88064	0.674135		ENSG00000146457	WTAP	0.522545	0.787813
	ENSG00000183340	JRKL	0.878821	0.663365		ENSG00000146731	CCT6A	0.329967	0.562168
	ENSG00000102096	PIM2	0.869373	0.628384		ENSG00000147687	TATDN1	0.534003	0.535462
	ENSG00000049249	TNFRSF9	0.849818	0.628384		ENSG00000148634	HERC4	0.13265	0.779793
	ENSG00000160117	ANKLE1	0.840385	0.59515		ENSG00000149115	TNKS1BP1	0.211032	0.529517
	ENSG00000255833	TIFAB	0.828839	0.541905		ENSG00000149418	ST14	-0.702751	0.557838
	ENSG00000070404	FSTL3	0.827703	0.628384		ENSG00000150471	ADGRL3	-0.626898	0.529713
	ENSG00000168970	JMJD7-PLA2G4B	0.825351	0.721961		ENSG00000150630	VEGFC	0.658463	0.562168
	ENSG00000151615	POU4F2	0.821607	0.609083		ENSG00000151490	PTPRO	-0.658177	0.896329
	ENSG00000131378	RFTN1	0.820917	0.608274		ENSG00000152894	PTPRK	0.59805	0.787813
	ENSG00000197905	TEAD4	0.806635	0.765693		ENSG00000153029	MR1	-0.429842	0.54705
	ENSG00000101017	CD40	0.804991	0.608274		ENSG00000153208	MERTK	-0.941095	0.787813
	ENSG00000118503	TNFAIP3	0.804162	0.65631		ENSG00000155629	PIK3AP1	-0.300299	0.717994
	ENSG00000185215	TNFAIP2	0.802143	0.706994		ENSG00000156639	ZFAND3	0.0722518	0.788583
	ENSG00000143067	ZNF697	0.783405	0.744304		ENSG00000159131	GART	0.272062	0.838315
	ENSG00000277443	MARCKS	0.779311	0.765693		ENSG00000159388	BTG2	0.286063	0.636502
	ENSG00000171421	MRPL36	0.76258	0.714941		ENSG00000159640	ACE	-0.773091	0.905264
	ENSG00000162783	IER5	0.754169	0.527214		ENSG00000160223	ICOSLG	0.710256	0.857125
	ENSG00000060982	BCAT1	0.752318	0.573874		ENSG00000160712	IL6R	-0.811145	0.905264
	ENSG00000125430	HS3ST3B1	0.751962	0.597868		ENSG00000162512	SDC3	-0.649587	0.562168
	ENSG00000198814	GK	0.726853	0.61247		ENSG00000162711	NLRP3	-0.548883	0.86369
	ENSG00000134602	STK26	0.72601	0.608274		ENSG00000162729	IGSF8	0.459611	0.531808
	ENSG00000168389	MFSD2A	0.715671	0.714941		ENSG00000162734	PEA15	0.272638	0.589499
	ENSG00000198910	L1CAM	0.71295	0.547107		ENSG00000163803	PLB1	-0.810275	0.857125
	ENSG00000152464	RPP38	0.709972	0.552904		ENSG00000163812	ZDHHC3	-0.201391	0.788583
	ENSG00000160326	SLC2A6	0.702255	0.550218		ENSG00000164022	AIMP1	0.487219	0.587426
	ENSG00000184221	OLIG1	0.701724	0.59515		ENSG00000165175	MID1IP1	0.184865	0.562168
	ENSG00000165046	LETM2	0.699001	0.765693		ENSG00000165795	NDRG2	-0.249907	0.905264
	ENSG00000162433	AK4	0.681095	0.744304		ENSG00000167220	HDHD2	-0.410368	0.708742
	ENSG00000119714	GPR68	0.674245	0.541301		ENSG00000167740	CYB5D2	0.479746	0.636502
	ENSG00000154451	GBP5	0.660053	0.600947		ENSG00000168575	SLC20A2	-0.354621	0.784601
	ENSG00000249992	TMEM158	0.633862	0.765693		ENSG00000168591	TMUB2	-0.565499	0.779793
	ENSG00000148339	SLC25A25	0.630466	0.721961		ENSG00000168675	LDLRAD4	-0.690914	0.787813
	ENSG00000139405	RITA1	0.627009	0.61247		ENSG00000168685	IL7R	0.823451	0.562168
	ENSG00000107249	GLIS3	0.616766	0.744304		ENSG00000168995	SIGLEC7	-0.312228	0.562168
	ENSG00000178425	NT5DC1	0.615061	0.765693		ENSG00000169439	SDC2	-0.129994	0.674176
	ENSG00000145901	TNIP1	0.610472	0.672327		ENSG00000169604	ANTXR1	-0.355712	0.636502
	ENSG00000142949	PTPRF	0.606191	0.637986		ENSG00000169814	BTD	-0.710948	0.557838
	ENSG00000159388	BTG2	0.592722	0.765693		ENSG00000170260	ZNF212	0.353007	0.838315
	ENSG00000186501	TMEM222	0.592647	0.734365		ENSG00000171302	CANT1	-0.142948	0.559981
	ENSG00000107625	DDX50	0.589058	0.590887		ENSG00000173801	JUP	-0.539813	0.589499
	ENSG00000180233	ZNRF2	0.580225	0.612961		ENSG00000175931	UBE2O	-0.192277	0.562168
	ENSG00000000938	FGR	0.579162	0.628384		ENSG00000176105	YES1	-0.424171	0.648255
	ENSG00000079308	TNS1	0.578517	0.66317		ENSG00000177575	CD163	-0.747347	0.636502
	ENSG00000120658	ENOX1	0.576986	0.600527		ENSG00000178038	ALS2CL	-0.293978	0.603073
	ENSG00000026751	SLAMF7	0.575568	0.765693		ENSG00000178860	MSC	0.752752	0.551091
	ENSG00000076604	TRAF4	0.566343	0.637986		ENSG00000182247	UBE2E2	0.460044	0.787813
	ENSG00000110092	CCND1	0.561032	0.592104		ENSG00000182511	FES	-0.697144	0.784601
	ENSG00000100997	ABHD12	0.560148	0.527214		ENSG00000183696	UPP1	0.424856	0.787813
	ENSG00000095209	TMEM38B	0.549199	0.744304		ENSG00000186205	MTARC1	-0.854624	0.551091
	ENSG00000127554	GFER	0.543864	0.565504		ENSG00000186480	INSIG1	0.41155	0.784601
	ENSG00000150938	CRIM1	0.542759	0.765693		ENSG00000187244	BCAM	0.470122	0.529517
	ENSG00000198719	DLL1	0.542662	0.574771		ENSG00000189057	FAM111B	0.47777	0.733025
	ENSG00000166073	GPR176	0.542256	0.65631		ENSG00000196209	SIRPB2	-0.643554	0.787813
	ENSG00000170873	MTSS1	0.540745	0.635315		ENSG00000196782	MAML3	-0.732578	0.648255
	ENSG00000184349	EFNA5	0.535689	0.562403		ENSG00000197122	SRC	0.731139	0.860245
	ENSG00000144120	TMEM177	0.528624	0.765693		ENSG00000197608	ZNF841	0.392417	0.562168
	ENSG00000116514	RNF19B	0.526244	0.547107		ENSG00000198771	RCSD1	-0.395172	0.531808
	ENSG00000133805	AMPD3	0.524603	0.721961		ENSG00000204472	AIF1	-0.266108	0.562168
	ENSG00000026508	CD44	0.512756	0.608274		ENSG00000205544	TMEM256	-0.818098	0.529517
	ENSG00000184014	DENND5A	0.504394	0.565504		ENSG00000205927	OLIG2	0.78892	0.532513
	ENSG00000160752	FDPS	0.502074	0.765693		ENSG00000213626	LBH	0.476527	0.598654
	ENSG00000166788	SAAL1	0.485279	0.600947		ENSG00000225614	ZNF469	-0.645514	0.529517
	ENSG00000136982	DSCC1	0.482133	0.557913		ENSG00000235568	NFAM1	-0.4862	0.628613
	ENSG00000167862	MRPL58	0.482017	0.570578		ENSG00000242247	ARFGAP3	0.336777	0.562168
	ENSG00000126457	PRMT1	0.479835	0.558802		ENSG00000261371	PECAM1	-0.776967	0.779793
	ENSG00000143013	LMO4	0.470304	0.669639		ENSG00000263465	SRSF8	0.460086	0.86369
	ENSG00000116874	WARS2	0.450323	0.714941		ENSG00000275342	PRAG1	-0.545882	0.562168
	ENSG00000109320	NFKB1	0.445545	0.61247		ENSG00000284691		0.453694	0.562168
	ENSG00000205189	ZBTB10	0.440509	0.765693		ENSG00000003096	KLHL13	-1.70808	0.119902
	ENSG00000068438	FTSJ1	0.43376	0.606901		ENSG00000004139	SARM1	-1.08412	0.359169
	ENSG00000116044	NFE2L2	0.431244	0.530739		ENSG00000007001	UPP2	-1.19392	0.146458
	ENSG00000110080	ST3GAL4	0.429326	0.744304		ENSG00000008056	SYN1	1.70852	0.163387
	ENSG00000066697	MSANTD3	0.423213	0.721961		ENSG00000008118	CAMK1G	-1.62467	0.160994
	ENSG00000149485	FADS1	0.420642	0.744304		ENSG00000008283	CYB561	-1.02857	0.255225
	ENSG00000171729	TMEM51	0.416082	0.663365		ENSG00000008311	AASS	-1.50749	0.177954
	ENSG00000140691	ARMC5	0.407405	0.64234		ENSG00000008438	PGLYRP1	1.65674	0.252738
	ENSG00000152894	PTPRK	0.401317	0.765693		ENSG00000009950	MLXIPL	-1.09499	0.266124
	ENSG00000127586	CHTF18	0.394323	0.523214		ENSG00000010310	GIPR	-1.48652	0.116198
	ENSG00000149781	FERMT3	0.392851	0.606901		ENSG00000011332	DPF1	1.02462	0.0890458
	ENSG00000065534	MYLK	0.390037	0.669639		ENSG00000011347	SYT7	1.16759	0.139015
	ENSG00000165704	HPRT1	0.387163	0.545311		ENSG00000011590	ZBTB32	-1.00767	0.303667
	ENSG00000180628	PCGF5	0.384092	0.53736		ENSG00000013297	CLDN11	-2.31738	0.316713
	ENSG00000137413	TAF8	0.364773	0.606901		ENSG00000013588	GPRC5A	-1.06868	0.161314
	ENSG00000031081	ARHGAP31	0.347381	0.606901		ENSG00000016082	ISL1	-1.19392	0.146458
	ENSG00000168078	PBK	0.339749	0.653313		ENSG00000019169	MARCO	-1.76367	0.127902
	ENSG00000158850	B4GALT3	0.332784	0.562403		ENSG00000019991	HGF	-1.00712	0.0633638
	ENSG00000136933	RABEPK	0.330121	0.765693		ENSG00000033122	LRRC7	-1.78301	0.164038
	ENSG00000037637	FBXO42	0.32705	0.574698		ENSG00000035720	STAP1	-1.44242	0.175155
	ENSG00000166750	SLFN5	0.322751	0.64234		ENSG00000038427	VCAN	-1.22602	0.411153
	ENSG00000261236	BOP1	0.321487	0.733986		ENSG00000041982	TNC	1.07393	0.127902
	ENSG00000109689	STIM2	0.30784	0.590887		ENSG00000046653	GPM6B	1.45948	0.220369
	ENSG00000006744	ELAC2	0.305787	0.64234		ENSG00000049540	ELN	1.36635	0.25861
	ENSG00000139514	SLC7A1	0.292225	0.61247		ENSG00000049768	FOXP3	-1.44429	0.0797058
	ENSG00000197020	ZNF100	0.287816	0.59515		ENSG00000050165	DKK3	-2.79528	0.289642
	ENSG00000133612	AGAP3	0.284618	0.65631		ENSG00000050555	LAMC3	1.8	0.401032
	ENSG00000196943	NOP9	0.282819	0.606901		ENSG00000050628	PTGER3	-2.25915	0.362563
	ENSG00000175048	ZDHHC14	0.279778	0.765693		ENSG00000053524	MCF2L2	-2.15152	0.294295
	ENSG00000154978	VOPP1	0.278513	0.608274		ENSG00000055955	ITIH4	-1.42177	0.0839125
	ENSG00000174010	KLHL15	0.277331	0.628384		ENSG00000056291	NPFFR2	1.31287	0.204631
	ENSG00000176915	ANKLE2	0.274421	0.714941		ENSG00000056998	GYG2	-1.24062	0.237856
	ENSG00000204209	DAXX	0.260057	0.744304		ENSG00000057294	PKP2	-1.34681	0.164721
	ENSG00000159596	TMEM69	0.259439	0.675924		ENSG00000058404	CAMK2B	-2.13202	0.237856
	ENSG00000060138	YBX3	0.245839	0.558802		ENSG00000061455	PRDM6	-1.06289	0.213849
	ENSG00000277972	CISD3	0.237535	0.751809		ENSG00000062524	LTK	2.51618	0.317897
	ENSG00000104164	BLOC1S6	0.218301	0.608274		ENSG00000064195	DLX3	-1.16136	0.160844
	ENSG00000159267	HLCS	0.211984	0.651885		ENSG00000064218	DMRT3	-1.54112	0.203619
	ENSG00000163013	FBXO41	0.198784	0.591753		ENSG00000064300	NGFR	-1.16136	0.160844
	ENSG00000179115	FARSA	0.198685	0.765693		ENSG00000064692	SNCAIP	-1.28983	0.134446
	ENSG00000067225	PKM	0.173727	0.747013		ENSG00000064989	CALCRL	-1.14709	0.303667
	ENSG00000075975	MKRN2	0.146719	0.765693		ENSG00000065320	NTN1	1.08438	0.359169
	ENSG00000120868	APAF1	-0.135934	0.708111		ENSG00000066405	CLDN18	-2.37322	0.183774
	ENSG00000197971	MBP	-0.148694	0.608274		ENSG00000069122	ADGRF5	1.57124	0.392813
	ENSG00000179918	SEPHS2	-0.151919	0.558132		ENSG00000069667	RORA	-1.98231	0.317689
	ENSG00000142945	KIF2C	-0.160965	0.765693		ENSG00000070031	SCT	-1.25225	0.122044
	ENSG00000131100	ATP6V1E1	-0.203839	0.608274		ENSG00000070159	PTPN3	-1.14551	0.277938
	ENSG00000136156	ITM2B	-0.226093	0.684093		ENSG00000070601	FRMPD1	-1.7785	0.363672
	ENSG00000170348	TMED10	-0.229729	0.657143		ENSG00000070669	ASNS	-1.01394	0.260048
	ENSG00000064999	ANKS1A	-0.241451	0.574698		ENSG00000070729	CNGB1	-1.14624	0.113782
	ENSG00000005059	MCUB	-0.249783	0.637986		ENSG00000070731	ST6GALNAC2	-1.54022	0.289642
	ENSG00000132004	FBXW9	-0.25804	0.573243		ENSG00000070915	SLC12A3	1.42235	0.438632
	ENSG00000161203	AP2M1	-0.264503	0.725352		ENSG00000070985	TRPM5	1.54071	0.289642
	ENSG00000135049	AGTPBP1	-0.268911	0.635315		ENSG00000072163	LIMS2	1.47958	0.164721
	ENSG00000002549	LAP3	-0.269742	0.765693		ENSG00000072182	ASIC4	-1.00512	0.0698247
	ENSG00000110429	FBXO3	-0.273278	0.765693		ENSG00000072195	SPEG	1.56914	0.166975
	ENSG00000168291	PDHB	-0.274657	0.637986		ENSG00000072952	IRAG1	-1.11519	0.0727026
	ENSG00000134516	DOCK2	-0.279881	0.651885		ENSG00000073282	TP63	2.37926	0.237856
	ENSG00000130449	ZSWIM6	-0.288807	0.608274		ENSG00000073737	DHRS9	-1.64694	0.161314
	ENSG00000071967	CYBRD1	-0.295423	0.653313		ENSG00000074410	CA12	2.19501	0.205538
	ENSG00000177311	ZBTB38	-0.298562	0.637986		ENSG00000075073	TACR2	-1.70179	0.291011
	ENSG00000006756	ARSD	-0.301146	0.574771		ENSG00000075290	WNT8B	-1.4293	0.10327
	ENSG00000099250	NRP1	-0.304949	0.765693		ENSG00000075461	CACNG4	1.24231	0.12688
	ENSG00000114316	USP4	-0.32053	0.653313		ENSG00000076344	RGS11	-1.48494	0.262548
	ENSG00000176788	BASP1	-0.323252	0.547107		ENSG00000076864	RAP1GAP	-1.2883	0.22922
	ENSG00000104324	CPQ	-0.33127	0.608274		ENSG00000077800	FKBP6	-1.82534	0.167357
	ENSG00000143337	TOR1AIP1	-0.349212	0.562403		ENSG00000077942	FBLN1	-1.10656	0.0989407
	ENSG00000112062	MAPK14	-0.359761	0.765693		ENSG00000077984	CST7	-1.05266	0.0676499
	ENSG00000123080	CDKN2C	-0.365777	0.765693		ENSG00000078018	MAP2	-1.63079	0.221874
	ENSG00000102181	CD99L2	-0.37237	0.573243		ENSG00000078114	NEBL	-1.49572	0.208746
	ENSG00000116991	SIPA1L2	-0.373018	0.608274		ENSG00000078795	PKD2L2	1.93077	0.170253
	ENSG00000123338	NCKAP1L	-0.374042	0.669639		ENSG00000079257	LXN	1.00004	0.0664554
	ENSG00000119655	NPC2	-0.394431	0.541301		ENSG00000079263	SP140	-1.02648	0.127902
	ENSG00000108946	PRKAR1A	-0.394878	0.765693		ENSG00000080293	SCTR	-1.20383	0.138325
	ENSG00000134744	TUT4	-0.395592	0.613713		ENSG00000081803	CADPS2	1.1194	0.0920147
	ENSG00000186814	ZSCAN30	-0.399364	0.744304		ENSG00000081818	PCDHB4	-1.05732	0.0574147
	ENSG00000106799	TGFBR1	-0.400646	0.590887		ENSG00000082126	MPP4	1.61971	0.169731
	ENSG00000182568	SATB1	-0.40501	0.653313		ENSG00000082196	C1QTNF3	-1.40557	0.110355
	ENSG00000197694	SPTAN1	-0.420713	0.543964		ENSG00000082458	DLG3	-1.18361	0.0789681
	ENSG00000162711	NLRP3	-0.423448	0.545747		ENSG00000083454	P2RX5	1.06388	0.0709973
	ENSG00000077782	FGFR1	-0.426034	0.530739		ENSG00000084636	COL16A1	2.09565	0.227676
	ENSG00000118113	MMP8	-0.432141	1.0536		ENSG00000085265	FCN1	-2.52654	0.421078
	ENSG00000131504	DIAPH1	-0.436481	0.765693		ENSG00000085276	MECOM	1.00267	0.0997954
	ENSG00000106066	CPVL	-0.448317	0.765693		ENSG00000085465	OVGP1	-1.41788	0.11671
	ENSG00000166311	SMPD1	-0.449893	0.570578		ENSG00000085552	IGSF9	-1.50904	0.289642
	ENSG00000101474	APMAP	-0.449995	0.635315		ENSG00000085563	ABCB1	-1.10852	0.350334
	ENSG00000134755	DSC2	-0.450742	0.744304		ENSG00000085741	WNT11	-1.78468	0.21843
	ENSG00000165209	STRBP	-0.460186	0.765693		ENSG00000086159	AQP6	-1.3536	0.167357
	ENSG00000073849	ST6GAL1	-0.461214	0.628384		ENSG00000086288	NME8	1.14796	0.398756
	ENSG00000133835	HSD17B4	-0.474302	0.628384		ENSG00000086548	CEACAM6	-1.72734	0.244157
	ENSG00000163823	CCR1	-0.478354	0.765693		ENSG00000086570	FAT2	1.04049	0.0876969
	ENSG00000124813	RUNX2	-0.481134	0.609083		ENSG00000086717	PPEF1	-1.91213	0.336748
	ENSG00000139668	WDFY2	-0.482818	0.706994		ENSG00000088002	SULT2B1	-1.48494	0.262548
	ENSG00000124942	AHNAK	-0.486581	0.684093		ENSG00000089091	DZANK1	-1.44206	0.199886
	ENSG00000133121	STARD13	-0.487253	0.637986		ENSG00000089356	FXYD3	-1.28656	0.139015
	ENSG00000084234	APLP2	-0.494118	0.608274		ENSG00000089692	LAG3	-1.56334	0.122044
	ENSG00000049860	HEXB	-0.496727	0.558802		ENSG00000090554	FLT3LG	-1.95218	0.268972
	ENSG00000182287	AP1S2	-0.49792	0.608274		ENSG00000091536	MYO15A	-1.08611	0.284479
	ENSG00000104325	DECR1	-0.501121	0.606901		ENSG00000091656	ZFHX4	-1.18563	0.115626
	ENSG00000033627	ATP6V0A1	-0.506922	0.613713		ENSG00000091986	CCDC80	-1.30104	0.341523
	ENSG00000118564	FBXL5	-0.5097	0.717571		ENSG00000092009	CMA1	-1.59464	0.203667
	ENSG00000170915	PAQR8	-0.511458	0.530739		ENSG00000092068	SLC7A8	-1.02413	0.362563
	ENSG00000181045	SLC26A11	-0.528786	0.562403		ENSG00000092200	RPGRIP1	1.45237	0.320389
	ENSG00000168765	GSTM4	-0.529744	0.552904		ENSG00000092295	TGM1	1.95132	0.25531
	ENSG00000167925	GHDC	-0.534917	0.628384		ENSG00000092758	COL9A3	-1.19805	0.226591
	ENSG00000172830	SSH3	-0.536162	0.579465		ENSG00000092969	TGFB2	1.03047	0.0997954
	ENSG00000135744	AGT	-0.551399	0.714941		ENSG00000095585	BLNK	-1.21939	0.197941
	ENSG00000162496	DHRS3	-0.552633	0.725352		ENSG00000095637	SORBS1	1.0735	0.121692
	ENSG00000140416	TPM1	-0.554377	0.608274		ENSG00000095917	TPSD1	-1.6675	0.214311
	ENSG00000167613	LAIR1	-0.558283	0.653313		ENSG00000096088	PGC	-2.08304	0.280886
	ENSG00000070081	NUCB2	-0.56041	0.62714		ENSG00000096395	MLN	-1.48494	0.262548
	ENSG00000152104	PTPN14	-0.562643	0.672327		ENSG00000097096	SYDE2	1.08695	0.395523
	ENSG00000132825	PPP1R3D	-0.563266	0.545747		ENSG00000099937	SERPIND1	-1.90127	0.139015
	ENSG00000137509	PRCP	-0.571365	0.570578		ENSG00000099998	GGT5	1.58527	0.139015
	ENSG00000150995	ITPR1	-0.576644	0.635315		ENSG00000100206	DMC1	-1.05141	0.161522
	ENSG00000178573	MAF	-0.578287	0.653313		ENSG00000100249	C22orf31	-1.60233	0.317897
	ENSG00000135821	GLUL	-0.586763	0.765693		ENSG00000100298	APOBEC3H	-1.4945	0.152892
	ENSG00000082781	ITGB5	-0.58841	0.574698		ENSG00000100314	CABP7	-2.4939	0.317897
	ENSG00000121064	SCPEP1	-0.593407	0.536394		ENSG00000100399	CHADL	1.58441	0.136752
	ENSG00000100504	PYGL	-0.602496	0.628384		ENSG00000100448	CTSG	-2.49068	0.362563
	ENSG00000142583	SLC2A5	-0.605689	0.73205		ENSG00000100968	NFATC4	-1.14709	0.303667
	ENSG00000101347	SAMHD1	-0.611232	0.765693		ENSG00000101115	SALL4	-1.16122	0.168713
	ENSG00000138964	PARVG	-0.628372	0.606901		ENSG00000101210	EEF1A2	-2.1834	0.247293
	ENSG00000183688	RFLNB	-0.631153	0.765693		ENSG00000101298	SNPH	-1.14709	0.303667
	ENSG00000140968	IRF8	-0.638081	0.54698		ENSG00000101331	CCM2L	1.81301	0.30061
	ENSG00000106785	TRIM14	-0.647734	0.547107		ENSG00000101349	PAK5	-2.67451	0.453596
	ENSG00000122986	HVCN1	-0.671084	0.591753		ENSG00000101405	OXT	-1.46063	0.138154
	ENSG00000143891	GALM	-0.683761	0.765693		ENSG00000101445	PPP1R16B	1.13887	0.266644
	ENSG00000181467	RAP2B	-0.686217	0.64234		ENSG00000101670	LIPG	1.12037	0.251055
	ENSG00000134243	SORT1	-0.696421	0.765693		ENSG00000102001	CACNA1F	1.42182	0.408998
	ENSG00000132965	ALOX5AP	-0.707756	0.558802		ENSG00000102024	PLS3	1.31901	0.490092
	ENSG00000139679	LPAR6	-0.707923	0.57501		ENSG00000102048	ASB9	1.83916	0.341523
	ENSG00000150337	FCGR1A	-0.732481	0.590887		ENSG00000102057	KCND1	-1.2276	0.251745
	ENSG00000053918	KCNQ1	-0.747475	0.606901		ENSG00000102287	GABRE	-1.06089	0.266891
	ENSG00000162676	GFI1	-0.753228	0.73205		ENSG00000102575	ACP5	-1.13476	0.370288
	ENSG00000042493	CAPG	-0.755135	0.765693		ENSG00000102794	ACOD1	-1.01115	0.131338
	ENSG00000140386	SCAPER	-0.772677	0.61247		ENSG00000102886	GDPD3	-1.15623	0.332491
	ENSG00000149418	ST14	-0.789072	0.714941		ENSG00000102924	CBLN1	-1.19392	0.146458
	ENSG00000162777	DENND2D	-0.795005	0.57128		ENSG00000103021	CCDC113	-1.18141	0.10434
	ENSG00000183196	CHST6	-0.801084	0.558802		ENSG00000103154	NECAB2	-1.37542	0.289642
	ENSG00000261371	PECAM1	-0.803826	0.765693		ENSG00000103528	SYT17	1.03254	0.107544
	ENSG00000136449	MYCBPAP	-0.807628	0.706994		ENSG00000103534	TMC5	-1.15611	0.120899
	ENSG00000136235	GPNMB	-0.809185	0.765693		ENSG00000103599	IQCH	-2.64167	0.303667
	ENSG00000048740	CELF2	-0.809734	0.69916		ENSG00000103647	CORO2B	-2.05792	0.146458
	ENSG00000149212	SESN3	-0.812073	0.550218		ENSG00000104140	RHOV	-1.01115	0.131338
	ENSG00000182511	FES	-0.827234	0.556299		ENSG00000104313	EYA1	-1.33503	0.111057
	ENSG00000120708	TGFBI	-0.829976	0.765693		ENSG00000104327	CALB1	1.04556	0.0854525
	ENSG00000123360	PDE1B	-0.834683	0.765693		ENSG00000104808	DHDH	-1.28983	0.134446
	ENSG00000166068	SPRED1	-0.8378	0.606901		ENSG00000104889	RNASEH2A	-1.17385	0.0533168
	ENSG00000002726	AOC1	-0.839109	0.635315		ENSG00000104899	AMH	1.37134	0.164484
	ENSG00000157064	NMNAT2	-0.849621	0.633986		ENSG00000104901	DKKL1	-1.52828	0.16004
	ENSG00000106789	CORO2A	-0.860779	0.765693		ENSG00000104941	RSPH6A	-1.48494	0.262548
	ENSG00000163536	SERPINI1	-0.861053	0.705169		ENSG00000105137	SYDE1	1.02415	0.147747
	ENSG00000205269	TMEM170B	-0.895028	0.698297		ENSG00000105419	MEIS3	-1.32362	0.199633
	ENSG00000023892	DEF6	-0.910257	0.628384		ENSG00000105427	CNFN	-1.31357	0.107071
	ENSG00000005108	THSD7A	-0.914343	0.765693		ENSG00000105479	ODAD1	1.16682	0.139015
	ENSG00000141337	ARSG	-0.917947	0.765693		ENSG00000105509	HAS1	-1.05303	0.0704836
	ENSG00000145287	PLAC8	-0.933127	0.541301		ENSG00000105610	KLF1	-1.60233	0.317897
	ENSG00000135218	CD36	-0.934079	0.609083		ENSG00000105664	COMP	-1.57737	0.153569
	ENSG00000056050	HPF1	-0.936596	0.721961		ENSG00000105668	UPK1A	-2.1993	0.336431
	ENSG00000139626	ITGB7	-0.943411	0.714941		ENSG00000105707	HPN	1.26001	0.164721
	ENSG00000254415	SIGLEC14	-0.95997	0.586069		ENSG00000105825	TFPI2	2.03159	0.392813
	ENSG00000164124	TMEM144	-0.963351	0.539996		ENSG00000105855	ITGB8	2.10309	0.470839
	ENSG00000166106	ADAMTS15	-0.965121	0.59515		ENSG00000105997	HOXA3	-1.18454	0.0811498
	ENSG00000160712	IL6R	-0.970735	0.609603		ENSG00000106038	EVX1	1.48835	0.132712
	ENSG00000122694	GLIPR2	-0.973511	0.765693		ENSG00000106069	CHN2	-1.1131	0.122044
	ENSG00000137642	SORL1	-0.979694	0.653313		ENSG00000106113	CRHR2	1.3346	0.101011
	ENSG00000058668	ATP2B4	-0.994771	0.628384		ENSG00000106336	FBXO24	-1.19543	0.108677
	ENSG00000215182	MUC5AC	4.14387	0.35698		ENSG00000106366	SERPINE1	1.9492	0.289642
	ENSG00000157765	SLC34A2	3.49343	0.515396		ENSG00000106483	SFRP4	1.44891	0.219767
	ENSG00000156427	FGF18	3.08925	0.503547		ENSG00000106571	GLI3	2.09876	0.237856
	ENSG00000162572	SCNN1D	2.98948	0.512276		ENSG00000106624	AEBP1	-1.7853	0.197513
	ENSG00000249715	FER1L5	2.856	0.277335		ENSG00000106686	SPATA6L	1.6233	0.140723
	ENSG00000075429	CACNG5	2.83802	0.464338		ENSG00000107485	GATA3	-1.14709	0.303667
	ENSG00000103742	IGDCC4	2.82487	0.283218		ENSG00000107742	SPOCK2	-2.18899	0.160844
	ENSG00000163673	DCLK3	2.783	0.424365		ENSG00000107831	FGF8	-1.14709	0.303667
	ENSG00000134343	ANO3	2.65535	0.293537		ENSG00000108187	PBLD	1.10988	0.22694
	ENSG00000068976	PYGM	2.62799	0.426331		ENSG00000108309	RUNDC3A	-1.43627	0.313548
	ENSG00000214872	SMTNL1	2.61368	0.300318		ENSG00000108556	CHRNE	1.19743	0.197513
	ENSG00000185436	IFNLR1	2.59698	0.16998		ENSG00000108602	ALDH3A1	-1.14709	0.303667
	ENSG00000285269		2.58451	0.372003		ENSG00000108641	B9D1	1.68828	0.251283
	ENSG00000113231	PDE8B	2.54478	0.315965		ENSG00000108700	CCL8	1.48552	0.336748
	ENSG00000255150	EID3	2.54256	0.472256		ENSG00000108823	SGCA	-1.06605	0.111057
	ENSG00000111186	WNT5B	2.53494	0.300318		ENSG00000108984	MAP2K6	-1.18367	0.154317
	ENSG00000110169	HPX	2.5333	0.49846		ENSG00000109113	RAB34	1.83772	0.161522
	ENSG00000186479	RGS7BP	2.50306	0.35595		ENSG00000109193	SULT1E1	-1.14709	0.303667
	ENSG00000239382	ALKBH6	2.40574	0.129202		ENSG00000109265	CRACD	1.13135	0.336431
	ENSG00000101470	TNNC2	2.40128	0.33029		ENSG00000109576	AADAT	1.46394	0.282858
	ENSG00000069122	ADGRF5	2.39891	0.249683		ENSG00000110025	SNX15	-1.17652	0.096231
	ENSG00000100024	UPB1	2.36502	0.258736		ENSG00000110076	NRXN2	-1.40277	0.282858
	ENSG00000184113	CLDN5	2.35162	0.239993		ENSG00000110436	SLC1A2	1.74863	0.336431
	ENSG00000254979		2.3509	0.451598		ENSG00000110723	EXPH5	-1.19399	0.106149
	ENSG00000103528	SYT17	2.34099	0.372003		ENSG00000110799	VWF	1.57857	0.438632
	ENSG00000171119	NRTN	2.3284	0.259308		ENSG00000110887	DAO	-1.15658	0.205139
	ENSG00000023839	ABCC2	2.3269	0.378672		ENSG00000111057	KRT18	-1.14709	0.303667
	ENSG00000122012	SV2C	2.31791	0.270866		ENSG00000111186	WNT5B	1.48998	0.329783
	ENSG00000178217	SH2D4B	2.31518	0.315965		ENSG00000111319	SCNN1A	-1.00137	0.059372
	ENSG00000100314	CABP7	2.30685	0.396311		ENSG00000111674	ENO2	1.14447	0.270342
	ENSG00000120217	CD274	2.3015	0.221256		ENSG00000111729	CLEC4A	1.25473	0.098533
	ENSG00000095752	IL11	2.30065	0.129918		ENSG00000111796	KLRB1	-1.25953	0.118719
	ENSG00000143603	KCNN3	2.30023	0.352349		ENSG00000111834	RSPH4A	1.48304	0.148486
	ENSG00000197361	FBXL22	2.27459	0.309217		ENSG00000111859	NEDD9	-1.35491	0.294295
	ENSG00000131095	GFAP	2.26806	0.134373		ENSG00000111886	GABRR2	-1.56064	0.107071
	ENSG00000148344	PTGES	2.26269	0.153622		ENSG00000112038	OPRM1	1.35254	0.0997954
	ENSG00000114315	HES1	2.25977	0.232696		ENSG00000112164	GLP1R	-1.48494	0.262548
	ENSG00000054654	SYNE2	2.25588	0.274933		ENSG00000112212	TSPO2	-1.23691	0.10695
	ENSG00000088882	CPXM1	2.25496	0.263569		ENSG00000112303	VNN2	1.15302	0.111557
	ENSG00000106366	SERPINE1	2.232	0.282181		ENSG00000112414	ADGRG6	-1.29589	0.147916
	ENSG00000132639	SNAP25	2.23106	0.194309		ENSG00000112559	MDFI	-1.00707	0.059372
	ENSG00000112038	OPRM1	2.22737	0.396342		ENSG00000112619	PRPH2	-1.28377	0.145181
	ENSG00000179304	FAM156B	2.22737	0.396342		ENSG00000112769	LAMA4	-1.06868	0.161314
	ENSG00000187902	SHISA7	2.227	0.300318		ENSG00000112799	LY86	-1.18431	0.374589
	ENSG00000204420	MPIG6B	2.21419	0.295917		ENSG00000112936	C7	-1.14709	0.303667
	ENSG00000010030	ETV7	2.20669	0.437568		ENSG00000113073	SLC4A9	-2.85664	0.453596
	ENSG00000198283	OR5B21	2.20669	0.437568		ENSG00000113262	GRM6	-1.56677	0.333058
	ENSG00000276085	CCL3L3	2.19236	0.449682		ENSG00000113303	BTNL8	-2.34619	0.306291
	ENSG00000187783	TMEM72	2.18956	0.312273		ENSG00000113361	CDH6	-1.29449	0.129671
	ENSG00000163735	CXCL5	2.18791	0.235229		ENSG00000113389	NPR3	-1.48494	0.262548
	ENSG00000081277	PKP1	2.17813	0.336714		ENSG00000113722	CDX1	1.59741	0.241274
	ENSG00000140092	FBLN5	2.17813	0.336714		ENSG00000113763	UNC5A	-2.0468	0.289642
	ENSG00000167992	VWCE	2.17726	0.167176		ENSG00000114113	RBP2	1.16223	0.0830798
	ENSG00000132688	NES	2.17359	0.440692		ENSG00000114124	GRK7	-1.06355	0.127677
	ENSG00000239605	STPG4	2.16617	0.203872		ENSG00000114251	WNT5A	1.41796	0.44219
	ENSG00000125775	SDCBP2	2.15208	0.264265		ENSG00000114374	USP9Y	-1.44204	0.283143
	ENSG00000145700	ANKRD31	2.14472	0.300318		ENSG00000114455	HHLA2	-1.33503	0.111057
	ENSG00000206181	ELOA2	2.14472	0.300318		ENSG00000114487	MORC1	-1.05829	0.0709973
	ENSG00000249884	RNF103-CHMP3	2.14384	0.503547		ENSG00000114638	UPK1B	1.45285	0.136752
	ENSG00000130720	FIBCD1	2.13997	0.195449		ENSG00000114670	NEK11	-1.0482	0.133384
	ENSG00000108702	CCL1	2.12988	0.435138		ENSG00000114923	SLC4A3	-1.67274	0.201803
	ENSG00000091656	ZFHX4	2.1298	0.295745		ENSG00000115041	KCNIP3	-1.14102	0.343576
	ENSG00000206172	HBA1	2.11895	0.315422		ENSG00000115297	TLX2	-1.52758	0.164885
	ENSG00000106336	FBXO24	2.11652	0.276893		ENSG00000115339	GALNT3	1.29136	0.210832
	ENSG00000172061	LRRC15	2.11332	0.214415		ENSG00000115468	EFHD1	-1.14624	0.113782
	ENSG00000143217	NECTIN4	2.10897	0.21826		ENSG00000115474	KCNJ13	-1.02932	0.114926
	ENSG00000217555	CKLF	2.10419	0.183494		ENSG00000115598	IL1RL2	1.48552	0.336748
	ENSG00000258461		2.09892	0.309217		ENSG00000115604	IL18R1	1.05859	0.263419
	ENSG00000080823	MOK	2.09577	0.226014		ENSG00000115616	SLC9A2	1.1994	0.124185
	ENSG00000165325	DEUP1	2.09517	0.183969		ENSG00000116132	PRRX1	1.51691	0.175155
	ENSG00000178440	TIMM23B-AGAP6	2.09335	0.175512		ENSG00000116761	CTH	1.10115	0.0637162
	ENSG00000007952	NOX1	2.09166	0.33723		ENSG00000116774	OLFML3	-1.34283	0.306601
	ENSG00000198125	MB	2.09166	0.33723		ENSG00000116824	CD2	-1.66935	0.132712
	ENSG00000144893	MED12L	2.09117	0.186514		ENSG00000117152	RGS4	-2.14657	0.351381
	ENSG00000179988	PSTK	2.09101	0.286658		ENSG00000117281	CD160	-1.38369	0.0797058
	ENSG00000268655	SAXO3	2.08312	0.265124		ENSG00000117400	MPL	1.07503	0.138384
	ENSG00000205209	SCGB2B2	2.08213	0.178836		ENSG00000117501	MROH9	1.61096	0.215988
	ENSG00000139725	RHOF	2.07375	0.194186		ENSG00000117601	SERPINC1	-1.04117	0.0797058
	ENSG00000083067	TRPM3	2.07369	0.140202		ENSG00000118004	COLEC11	-2.47549	0.28114
	ENSG00000118804	STBD1	2.07369	0.140202		ENSG00000118017	A4GNT	-1.0822	0.101765
	ENSG00000130950	NUTM2F	2.06368	0.522256		ENSG00000118242	MREG	1.13618	0.363672
	ENSG00000197757	HOXC6	2.06014	0.207385		ENSG00000118514	ALDH8A1	1.01183	0.173925
	ENSG00000114251	WNT5A	2.04288	0.451456		ENSG00000118939	UCHL3	-1.27438	0.277938
	ENSG00000189129	PLAC9	2.0364	0.195223		ENSG00000118946	PCDH17	1.284	0.248464
	ENSG00000188676	IDO2	2.03466	0.312664		ENSG00000119630	PGF	-1.03113	0.111983
	ENSG00000127561	SYNGR3	2.03184	0.269007		ENSG00000119640	ACYP1	1.17578	0.167619
	ENSG00000161180	CCDC116	2.02744	0.134373		ENSG00000119703	ZC2HC1C	1.1244	0.323869
	ENSG00000214694	ARHGEF33	2.02696	0.239169		ENSG00000119737	GPR75	1.62918	0.127902
	ENSG00000181031	RPH3AL	1.99651	0.179154		ENSG00000119782	FKBP1B	-1.62358	0.259169
	ENSG00000175894	TSPEAR	1.98663	0.212613		ENSG00000119862	LGALSL	-1.06551	0.0618107
	ENSG00000182156	ENPP7	1.98483	0.336714		ENSG00000119915	ELOVL3	-1.822	0.180448
	ENSG00000128052	KDR	1.9846	0.231539		ENSG00000119943	PYROXD2	-1.26459	0.286834
	ENSG00000183908	LRRC55	1.98218	0.13903		ENSG00000120051	CFAP58	-1.45901	0.0923796
	ENSG00000188958	UTS2B	1.98198	0.214415		ENSG00000120210	INSL6	1.48109	0.145453
	ENSG00000147145	LPAR4	1.97917	0.170651		ENSG00000120217	CD274	1.12317	0.249887
	ENSG00000205856	C22orf42	1.97605	0.209696		ENSG00000120341	SEC16B	-1.39525	0.138154
	ENSG00000110811	P3H3	1.97044	0.147309		ENSG00000120457	KCNJ5	-1.23685	0.0978873
	ENSG00000225556	C2CD4D	1.96449	0.20797		ENSG00000120645	IQSEC3	-1.14709	0.303667
	ENSG00000163032	VSNL1	1.96424	0.133312		ENSG00000120756	PLS1	1.58497	0.247697
	ENSG00000182885	ADGRG3	1.95882	0.153057		ENSG00000121068	TBX2	-1.58963	0.277938
	ENSG00000099834	CDHR5	1.95781	0.213274		ENSG00000121270	ABCC11	-1.8522	0.138154
	ENSG00000183066	WBP2NL	1.95259	0.181304		ENSG00000121318	TAS2R10	-1.12661	0.154132
	ENSG00000176428	VPS37D	1.95065	0.195449		ENSG00000121577	POPDC2	-1.17567	0.159354
	ENSG00000228727	SAPCD1	1.9503	0.275562		ENSG00000121753	ADGRB2	-1.11339	0.122044
	ENSG00000196754	S100A2	1.94722	0.175512		ENSG00000121769	FABP3	-1.04322	0.201151
	ENSG00000170153	RNF150	1.94237	0.138113		ENSG00000122012	SV2C	2.06507	0.25538
	ENSG00000137441	FGFBP2	1.9321	0.460009		ENSG00000122025	FLT3	-1.23317	0.438632
	ENSG00000124466	LYPD3	1.92991	0.301021		ENSG00000122574	WIPF3	-2.17871	0.146458
	ENSG00000244607	CCDC13	1.92991	0.301021		ENSG00000122592	HOXA7	-2.17915	0.208786
	ENSG00000177669	MBOAT4	1.92719	0.138113		ENSG00000123095	BHLHE41	1.20158	0.476623
	ENSG00000107902	LHPP	1.92527	0.20797		ENSG00000123570	RAB9B	-1.65912	0.224388
	ENSG00000115194	SLC30A3	1.923	0.164527		ENSG00000123612	ACVR1C	-1.26356	0.141767
	ENSG00000188766	SPRED3	1.91204	0.380373		ENSG00000123685	BATF3	1.09857	0.108523
	ENSG00000204161	TMEM273	1.90637	0.194851		ENSG00000124194	GDAP1L1	-1.07969	0.097775
	ENSG00000164188	RANBP3L	1.90145	0.34158		ENSG00000124215	CDH26	-1.21303	0.3186
	ENSG00000169550	MUC15	1.90145	0.34158		ENSG00000124249	KCNK15	-1.18851	0.10434
	ENSG00000176601	MAP3K19	1.89894	0.09524		ENSG00000124391	IL17C	1.49591	0.177591
	ENSG00000131771	PPP1R1B	1.89633	0.249683		ENSG00000124466	LYPD3	-1.82002	0.154317
	ENSG00000203727	SAMD5	1.89439	0.511859		ENSG00000124493	GRM4	2.07224	0.195175
	ENSG00000050730	TNIP3	1.89257	0.238294		ENSG00000124701	APOBEC2	1.1331	0.147747
	ENSG00000189001	SBSN	1.88931	0.178349		ENSG00000124713	GNMT	-1.10469	0.214385
	ENSG00000167157	PRRX2	1.88905	0.213274		ENSG00000125144	MT1G	1.64741	0.303667
	ENSG00000166220	TBATA	1.88753	0.513328		ENSG00000125492	BARHL1	-1.31926	0.21709
	ENSG00000214491	SEC14L6	1.87943	0.112115		ENSG00000125510	OPRL1	-1.23358	0.188318
	ENSG00000115155	OTOF	1.87938	0.299447		ENSG00000125618	PAX8	-1.1679	0.303667
	ENSG00000204930	FAM221B	1.87767	0.123183		ENSG00000125735	TNFSF14	-1.01356	0.502828
	ENSG00000264324		1.87627	0.317042		ENSG00000125775	SDCBP2	1.24369	0.126685
	ENSG00000221988	PPT2	1.86943	0.124424		ENSG00000125820	NKX2-2	-1.19392	0.146458
	ENSG00000117595	IRF6	1.86634	0.265124		ENSG00000125872	LRRN4	1.67597	0.21969
	ENSG00000197768	STPG3	1.86552	0.315965		ENSG00000125878	TCF15	2.06296	0.359169
	ENSG00000138622	HCN4	1.85056	0.108925		ENSG00000125968	ID1	-1.05489	0.410553
	ENSG00000130684	ZNF337	1.8503	0.164527		ENSG00000126231	PROZ	-1.08864	0.0582341
	ENSG00000101670	LIPG	1.84419	0.140902		ENSG00000126337	KRT36	-2.25539	0.30061
	ENSG00000174417	TRHR	1.8438	0.145376		ENSG00000126353	CCR7	1.70017	0.336099
	ENSG00000126353	CCR7	1.83817	0.503547		ENSG00000126838	PZP	-1.14709	0.303667
	ENSG00000143375	CGN	1.83585	0.396342		ENSG00000127364	TAS2R4	1.32539	0.161314
	ENSG00000136305	CIDEB	1.83223	0.467232		ENSG00000127366	TAS2R5	-1.0102	0.13423
	ENSG00000148948	LRRC4C	1.83223	0.467232		ENSG00000127412	TRPV5	-1.00795	0.0550173
	ENSG00000159648	SPMIP8	1.83108	0.100217		ENSG00000127530	OR7C1	1.22179	0.128796
	ENSG00000197465	GYPE	1.81717	0.230899		ENSG00000127561	SYNGR3	1.40612	0.336431
	ENSG00000175356	SCUBE2	1.81613	0.198916		ENSG00000127774	EMC6	1.38208	0.171772
	ENSG00000179344	HLA-DQB1	1.81109	0.496367		ENSG00000128045	RASL11B	-1.44252	0.136752
	ENSG00000171916	LGALS9C	1.80851	0.140129		ENSG00000128271	ADORA2A	2.14757	0.203667
	ENSG00000178531	CTXN1	1.80554	0.120578		ENSG00000128510	CPA4	1.21998	0.126066
	ENSG00000171219	CDC42BPG	1.8053	0.255244		ENSG00000128536	CDHR3	-1.48112	0.157776
	ENSG00000145808	ADAMTS19	1.80499	0.14905		ENSG00000128564	VGF	-1.55965	0.146458
	ENSG00000115363	EVA1A	1.80405	0.192747		ENSG00000128581	IFT22	-1.3022	0.265987
	ENSG00000205693	MANSC4	1.7982	0.446124		ENSG00000128591	FLNC	-2.21124	0.359169
	ENSG00000138650	PCDH10	1.79788	0.339008		ENSG00000128739	SNRPN	-1.27645	0.289642
	ENSG00000176358	TAC4	1.79788	0.339008		ENSG00000129009	ISLR	-1.20842	0.0727026
	ENSG00000269242		1.79788	0.339008		ENSG00000129048	ACKR4	-1.34843	0.176622
	ENSG00000239920		1.79726	0.185054		ENSG00000129151	BBOX1	1.27555	0.127902
	ENSG00000154016	GRAP	1.79669	0.179154		ENSG00000129167	TPH1	-1.26389	0.106139
	ENSG00000160951	PTGER1	1.79337	0.149237		ENSG00000129204	USP6	1.03453	0.134446
	ENSG00000074276	CDHR2	1.78954	0.153074		ENSG00000129214	SHBG	-1.14709	0.303667
	ENSG00000197410	DCHS2	1.78724	0.134373		ENSG00000129437	KLK14	1.49956	0.241891
	ENSG00000101489	CELF4	1.78564	0.437568		ENSG00000129451	KLK10	-1.37617	0.11272
	ENSG00000054179	ENTPD2	1.77985	0.116045		ENSG00000129514	FOXA1	-1.14709	0.303667
	ENSG00000078401	EDN1	1.77849	0.134373		ENSG00000129521	EGLN3	-1.06766	0.201803
	ENSG00000108961	RANGRF	1.77702	0.248255		ENSG00000129682	FGF13	-1.679	0.176622
	ENSG00000095637	SORBS1	1.77268	0.134373		ENSG00000129910	CDH15	-2.36786	0.223611
	ENSG00000091986	CCDC80	1.77268	0.26548		ENSG00000129990	SYT5	-1.77192	0.289642
	ENSG00000128886	ELL3	1.76828	0.367202		ENSG00000129991	TNNI3	-1.70811	0.237856
	ENSG00000198901	PRC1	1.76751	0.472727		ENSG00000130045	NXNL2	-1.74917	0.199109
	ENSG00000066230	SLC9A3	1.76585	0.396311		ENSG00000130224	LRCH2	-1.06868	0.161314
	ENSG00000182968	SOX1	1.76092	0.102914		ENSG00000130294	KIF1A	-1.70811	0.237856
	ENSG00000134438	RAX	1.75993	0.248772		ENSG00000130368	MAS1	1.27126	0.202922
	ENSG00000188396	DYNLT4	1.75661	0.281254		ENSG00000130427	EPO	-1.14709	0.303667
	ENSG00000173728	SPMIP3	1.75556	0.172737		ENSG00000130528	HRC	1.6007	0.309159
	ENSG00000130222	GADD45G	1.75354	0.0978688		ENSG00000131187	F12	-2.74109	0.350334
	ENSG00000173261	PLAC8L1	1.75211	0.312664		ENSG00000131188	PRR7	-1.21004	0.211604
	ENSG00000198553	KCNRG	1.75055	0.149907		ENSG00000131203	IDO1	1.12818	0.362563
	ENSG00000139915	MDGA2	1.74857	0.173983		ENSG00000131233	GJA9	-1.70811	0.237856
	ENSG00000140675	SLC5A2	1.74661	0.105586		ENSG00000131634	TMEM204	-1.10541	0.145298
	ENSG00000157429	ZNF19	1.74427	0.120578		ENSG00000131914	LIN28A	1.35424	0.134446
	ENSG00000197721	CR1L	1.74427	0.120578		ENSG00000131941	RHPN2	1.42182	0.408998
	ENSG00000154096	THY1	1.73692	0.168455		ENSG00000131969	ABHD12B	-2.1129	0.28114
	ENSG00000198881	ASB12	1.73683	0.178612		ENSG00000132122	SPATA6	-1.94321	0.289642
	ENSG00000105131	EPHX3	1.73499	0.117049		ENSG00000132207	SLX1A	-1.01115	0.131338
	ENSG00000091536	MYO15A	1.734	0.2312		ENSG00000132259	CNGA4	-1.01115	0.131338
	ENSG00000115008	IL1A	1.72597	0.138113		ENSG00000132522	GPS2	1.39561	0.115626
	ENSG00000137463	MGARP	1.72529	0.372003		ENSG00000132554	RGS22	-1.11837	0.146458
	ENSG00000269720	CCDC194	1.71944	0.180904		ENSG00000132639	SNAP25	-1.14742	0.111983
	ENSG00000197479	PCDHB11	1.7187	0.113135		ENSG00000132677	RHBG	-1.14709	0.303667
	ENSG00000144550	CPNE9	1.71013	0.111189		ENSG00000132688	NES	2.12967	0.194658
	ENSG00000244476	ERVFRD-1	1.7061	0.156598		ENSG00000133056	PIK3C2B	-1.02737	0.168329
	ENSG00000137070	IL11RA	1.70455	0.195597		ENSG00000133069	TMCC2	-1.00298	0.059372
	ENSG00000127578	WFIKKN1	1.70208	0.289276		ENSG00000133101	CCNA1	-1.26126	0.350334
	ENSG00000070808	CAMK2A	1.69717	0.240459		ENSG00000133111	RFXAP	2.29439	0.242898
	ENSG00000160318	CLDND2	1.69677	0.146064		ENSG00000133138	TBC1D8B	1.11693	0.297818
	ENSG00000162526	TSSK3	1.69551	0.105586		ENSG00000133256	PDE6B	1.437	0.167619
	ENSG00000079257	LXN	1.69478	0.187054		ENSG00000133392	MYH11	1.06242	0.317897
	ENSG00000277639	CHD9NB	1.69464	0.225992		ENSG00000133863	TEX15	1.47143	0.147697
	ENSG00000265107	GJA5	1.69267	0.129918		ENSG00000133958	UNC79	-1.06044	0.0793882
	ENSG00000174145	NWD2	1.68774	0.145376		ENSG00000134013	LOXL2	1.09032	0.390841
	ENSG00000213471	TTLL13	1.68699	0.178189		ENSG00000134042	MRO	-1.73048	0.199825
	ENSG00000185250	PPIL6	1.68519	0.158171		ENSG00000134317	GRHL1	1.86946	0.276776
	ENSG00000023445	BIRC3	1.68275	0.214306		ENSG00000134551	PRH2	1.01142	0.080259
	ENSG00000165985	C1QL3	1.68135	0.174082		ENSG00000134594	RAB33A	1.05291	0.20491
	ENSG00000205571	SMN2	1.68072	0.105586		ENSG00000134775	FHOD3	-1.08944	0.0706166
	ENSG00000188649	CC2D2B	1.67553	0.110214		ENSG00000134873	CLDN10	-1.78654	0.317897
	ENSG00000135111	TBX3	1.67401	0.446124		ENSG00000134940	ACRV1	-1.62864	0.351381
	ENSG00000165449	SLC16A9	1.67395	0.115601		ENSG00000135077	HAVCR2	-1.00669	0.336431
	ENSG00000159387	IRX6	1.67333	0.246543		ENSG00000135094	SDS	-1.09821	0.288477
	ENSG00000165188	RNF183	1.6661	0.135164		ENSG00000135100	HNF1A	-1.06423	0.0732523
	ENSG00000249931	GOLGA8K	1.66398	0.0992171		ENSG00000135144	DTX1	1.3578	0.485035
	ENSG00000205560	CPT1B	1.66324	0.152329		ENSG00000135205	CCDC146	1.76381	0.228108
	ENSG00000204323	SMIM5	1.66185	0.204992		ENSG00000135312	HTR1B	-1.2541	0.205139
	ENSG00000181240	SLC25A41	1.66076	0.37484		ENSG00000135436	FAM186B	1.29817	0.197513
	ENSG00000157368	IL34	1.66064	0.309217		ENSG00000135447	PPP1R1A	-2.18728	0.208702
	ENSG00000163993	S100P	1.66064	0.309217		ENSG00000135472	FAIM2	-1.20383	0.138325
	ENSG00000186790	FOXE3	1.66064	0.309217		ENSG00000135636	DYSF	-2.26177	0.30061
	ENSG00000261678	SCRT1	1.66064	0.309217		ENSG00000135736	CCDC102A	-2.06417	0.247293
	ENSG00000269403		1.66064	0.309217		ENSG00000135902	CHRND	-1.14709	0.303667
	ENSG00000172425	TTC36	1.65064	0.176655		ENSG00000136011	STAB2	-1.43422	0.168584
	ENSG00000105711	SCN1B	1.64364	0.372003		ENSG00000136274	NACAD	-2.10072	0.251112
	ENSG00000231887	PRH1	1.64221	0.156598		ENSG00000136378	ADAMTS7	-1.04716	0.320078
	ENSG00000138606	SHF	1.63817	0.129671		ENSG00000136425	CIB2	-1.21732	0.0694182
	ENSG00000162032	SPSB3	1.63507	0.309217		ENSG00000136457	CHAD	-1.58569	0.479706
	ENSG00000269533		1.63507	0.309217		ENSG00000136514	RTP4	-1.06691	0.152286
	ENSG00000184545	DUSP8	1.63431	0.277131		ENSG00000136688	IL36G	1.30002	0.138154
	ENSG00000188322	SBK1	1.63415	0.115346		ENSG00000136842	TMOD1	2.67988	0.438632
	ENSG00000135447	PPP1R1A	1.63303	0.153074		ENSG00000136848	DAB2IP	-1.0382	0.0854525
	ENSG00000177025	C19orf18	1.63202	0.147312		ENSG00000136859	ANGPTL2	-1.18823	0.0778759
	ENSG00000119508	NR4A3	1.63193	0.134373		ENSG00000136881	BAAT	-1.14491	0.178774
	ENSG00000173918	C1QTNF1	1.63101	0.277131		ENSG00000136944	LMX1B	-1.29287	0.372876
	ENSG00000165555	NOXRED1	1.631	0.229355		ENSG00000136960	ENPP2	-1.48494	0.262548
	ENSG00000167377	ZNF23	1.63047	0.157347		ENSG00000137033	IL33	-1.7366	0.177171
	ENSG00000179930	ZNF648	1.62321	0.397156		ENSG00000137078	SIT1	-1.01154	0.206706
	ENSG00000173805	HAP1	1.62293	0.116561		ENSG00000137198	GMPR	-1.24477	0.203616
	ENSG00000257949	TEN1	1.62293	0.116561		ENSG00000137267	TUBB2A	-1.16279	0.138105
	ENSG00000139269	INHBE	1.62039	0.0971672		ENSG00000137411	VARS2	1.05756	0.0867474
	ENSG00000148677	ANKRD1	1.61657	0.249683		ENSG00000137434	C6orf52	-1.24127	0.139015
	ENSG00000125878	TCF15	1.61624	0.222711		ENSG00000137463	MGARP	-1.14709	0.303667
	ENSG00000253767	PCDHGA8	1.61579	0.122637		ENSG00000137473	TTC29	1.36352	0.517619
	ENSG00000105538	RASIP1	1.61417	0.166296		ENSG00000137474	MYO7A	-1.47046	0.403594
	ENSG00000149596	JPH2	1.61347	0.406159		ENSG00000137672	TRPC6	-1.48494	0.262548
	ENSG00000163347	CLDN1	1.61347	0.406159		ENSG00000137673	MMP7	1.80471	0.195876
	ENSG00000176945	MUC20	1.61347	0.406159		ENSG00000137707	BTG4	-1.0644	0.0823873
	ENSG00000173258	ZNF483	1.59473	0.105586		ENSG00000137731	FXYD2	1.04078	0.139015
	ENSG00000273820	USP27X	1.59308	0.260549		ENSG00000137872	SEMA6D	1.1407	0.343576
	ENSG00000070182	SPTB	1.59261	0.14257		ENSG00000137878	GCOM1	-1.34634	0.0988303
	ENSG00000278570	NR2E3	1.58905	0.175489		ENSG00000137968	SLC44A5	-1.16895	0.139015
	ENSG00000133392	MYH11	1.589	0.112469		ENSG00000138079	SLC3A1	-1.01483	0.241279
	ENSG00000163746	PLSCR2	1.5872	0.187653		ENSG00000138161	CUZD1	1.9241	0.282858
	ENSG00000179859	RNF227	1.5868	0.134373		ENSG00000138207	RBP4	-1.80281	0.289642
	ENSG00000176928	GCNT4	1.58633	0.217106		ENSG00000138315	OIT3	-1.2049	0.136752
	ENSG00000221970	OR2A1	1.5861	0.433099		ENSG00000138356	AOX1	1.61214	0.198717
	ENSG00000165076	PRSS37	1.58421	0.154446		ENSG00000138641	HERC3	1.76231	0.277938
	ENSG00000136244	IL6	1.58362	0.194851		ENSG00000138798	EGF	1.81185	0.195202
	ENSG00000147117	ZNF157	1.58362	0.194851		ENSG00000139193	CD27	-1.0087	0.0989407
	ENSG00000171561	OR2AT4	1.58362	0.194851		ENSG00000139211	AMIGO2	-1.60359	0.131601
	ENSG00000175161	CADM2	1.5799	0.335249		ENSG00000139304	PTPRQ	-1.0102	0.13423
	ENSG00000180116	C12orf40	1.57495	0.109957		ENSG00000139351	SYCP3	-1.47877	0.203197
	ENSG00000164933	SLC25A32	1.57117	0.105776		ENSG00000139610	CELA1	-1.14709	0.303667
	ENSG00000187003	ACTL7A	1.57087	0.0868717		ENSG00000139915	MDGA2	2.04721	0.289642
	ENSG00000182379	NXPH4	1.56998	0.175183		ENSG00000139971	ARMH4	-1.84145	0.132754
	ENSG00000158806	NPM2	1.56836	0.185054		ENSG00000140092	FBLN5	2.03822	0.336748
	ENSG00000130590	SAMD10	1.56769	0.270866		ENSG00000140279	DUOX2	-1.06868	0.161314
	ENSG00000187715	KBTBD12	1.56741	0.116125		ENSG00000140284	SLC27A2	-2.01139	0.289642
	ENSG00000278224	PRICKLE4	1.56741	0.116125		ENSG00000140465	CYP1A1	-1.01334	0.160844
	ENSG00000188015	S100A3	1.55319	0.128953		ENSG00000140511	HAPLN3	-1.55688	0.151605
	ENSG00000056291	NPFFR2	1.55295	0.11582		ENSG00000140527	WDR93	-1.25225	0.122044
	ENSG00000119630	PGF	1.55213	0.0890634		ENSG00000140839	CLEC18B	-1.39837	0.470839
	ENSG00000168824	NSG1	1.55018	0.172737		ENSG00000140876	NUDT7	-1.26874	0.131338
	ENSG00000187583	PLEKHN1	1.55018	0.172737		ENSG00000141198	TOM1L1	1.07518	0.408998
	ENSG00000254852	NPIPA2	1.54973	0.105586		ENSG00000141338	ABCA8	-1.14709	0.303667
	ENSG00000174225	ARL13A	1.54603	0.206641		ENSG00000141434	MEP1B	-1.06868	0.161314
	ENSG00000008438	PGLYRP1	1.54593	0.129202		ENSG00000141448	GATA6	-1.87017	0.185508
	ENSG00000167117	ANKRD40CL	1.54505	0.101493		ENSG00000141505	ASGR1	-1.91849	0.373103
	ENSG00000262152	GREP1	1.54505	0.101493		ENSG00000141639	MAPK4	-1.14709	0.303667
	ENSG00000165023	DIRAS2	1.54275	0.299447		ENSG00000141854	MISP3	-1.0102	0.13423
	ENSG00000185640	KRT79	1.54137	0.226014		ENSG00000141979		-1.7679	0.195202
	ENSG00000168334	XIRP1	1.5404	0.0944223		ENSG00000142178	SIK1	1.06658	0.218883
	ENSG00000008311	AASS	1.5351	0.297599		ENSG00000142405	NLRP12	-1.05605	0.240719
	ENSG00000196388	INCA1	1.53498	0.122298		ENSG00000142494	SLC47A1	1.54027	0.123969
	ENSG00000166507	NDST2	1.53332	0.120578		ENSG00000142530	GARIN5A	-1.04458	0.0584244
	ENSG00000104490	NCALD	1.52748	0.249503		ENSG00000142627	EPHA2	1.56445	0.0921231
	ENSG00000153446	C16orf89	1.52588	0.134471		ENSG00000143110	C1orf162	-1.09533	0.479706
	ENSG00000159166	LAD1	1.52588	0.134471		ENSG00000143127	ITGA10	-2.76086	0.363672
	ENSG00000173404	INSM1	1.52588	0.134471		ENSG00000143167	GPA33	-2.00465	0.282975
	ENSG00000176510	OR10AC1	1.52588	0.134471		ENSG00000143340	FAM163A	1.19763	0.115927
	ENSG00000236320	SLFN14	1.52045	0.174644		ENSG00000143341	HMCN1	-1.10219	0.14814
	ENSG00000187045	TMPRSS6	1.52019	0.225992		ENSG00000143631	FLG	-1.08666	0.086457
	ENSG00000177283	FZD8	1.51927	0.0914175		ENSG00000143971	ETAA1	1.17601	0.312216
	ENSG00000213199	ASIC3	1.51624	0.105586		ENSG00000144045	DQX1	1.01747	0.10695
	ENSG00000205544	TMEM256	1.51577	0.103857		ENSG00000144130	NT5DC4	1.19047	0.138154
	ENSG00000112812	PRSS16	1.51501	0.11274		ENSG00000144214	LYG1	1.23721	0.249203
	ENSG00000180914	OXTR	1.51167	0.225885		ENSG00000144406	UNC80	1.02518	0.221444
	ENSG00000182308	DCAF4L1	1.50844	0.124424		ENSG00000144642	RBMS3	1.54841	0.130588
	ENSG00000143942	CHAC2	1.50371	0.233636		ENSG00000144644	GADL1	-2.00152	0.208786
	ENSG00000130368	MAS1	1.50309	0.104657		ENSG00000144648	ACKR2	1.29876	0.154067
	ENSG00000154099	DNAAF1	1.50098	0.0665249		ENSG00000144671	SLC22A14	-1.7785	0.363672
	ENSG00000185760	KCNQ5	1.49768	0.293537		ENSG00000144821	MYH15	-2.13036	0.214311
	ENSG00000138079	SLC3A1	1.49564	0.114106		ENSG00000144824	PHLDB2	-1.70811	0.237856
	ENSG00000171989	LDHAL6B	1.49284	0.283726		ENSG00000144857	BOC	-1.30379	0.289642
	ENSG00000166793	YPEL4	1.49105	0.0857361		ENSG00000145113	MUC4	-1.21714	0.171984
	ENSG00000078589	P2RY10	1.48799	0.396311		ENSG00000145198	VWA5B2	-1.56434	0.254394
	ENSG00000137133	HINT2	1.48799	0.396311		ENSG00000145358	DDIT4L	-1.69101	0.3716
	ENSG00000159173	TNNI1	1.48799	0.396311		ENSG00000145423	SFRP2	1.32676	0.0786307
	ENSG00000164116	GUCY1A1	1.48799	0.396311		ENSG00000145506	NKD2	1.14148	0.305991
	ENSG00000168907	PLA2G4F	1.48799	0.396311		ENSG00000145623	OSMR	-2.21622	0.22338
	ENSG00000180155	LYNX1	1.48799	0.396311		ENSG00000145832	SLC25A48	1.19096	0.106149
	ENSG00000204195	AWAT1	1.48799	0.396311		ENSG00000146006	LRRTM2	1.3751	0.139015
	ENSG00000241404	EGFL8	1.48799	0.396311		ENSG00000146221	TCTE1	1.67764	0.260098
	ENSG00000179058	C9orf50	1.48645	0.0837839		ENSG00000146250	PRSS35	-1.65466	0.145571
	ENSG00000126838	PZP	1.48518	0.0932633		ENSG00000146374	RSPO3	-1.97455	0.208786
	ENSG00000165409	TSHR	1.48383	0.136252		ENSG00000147027	TMEM47	-1.70906	0.0864695
	ENSG00000172215	CXCR6	1.48325	0.105586		ENSG00000147044	CASK	1.17984	0.159983
	ENSG00000187260	WDR86	1.48204	0.0907255		ENSG00000147050	KDM6A	-2.12845	0.305991
	ENSG00000118094	TREH	1.48187	0.22696		ENSG00000147082	CCNB3	-1.35432	0.0923796
	ENSG00000167617	CDC42EP5	1.48179	0.10509		ENSG00000147246	HTR2C	-1.14709	0.303667
	ENSG00000169989	TIGD4	1.48179	0.10509		ENSG00000147255	IGSF1	-1.08832	0.202839
	ENSG00000197506	SLC28A3	1.48148	0.256031		ENSG00000147434	CHRNA6	-1.91849	0.373103
	ENSG00000170464	DNAJC18	1.48148	0.351641		ENSG00000147481	SNTG1	1.43644	0.280886
	ENSG00000288649	ACTL10	1.48016	0.282181		ENSG00000147485	PXDNL	-1.0382	0.0854525
	ENSG00000137434	C6orf52	1.47992	0.0819631		ENSG00000147614	ATP6V0D2	-1.01639	0.0903785
	ENSG00000139540	SLC39A5	1.47801	0.134471		ENSG00000147642	SYBU	-1.06355	0.127677
	ENSG00000116544	DLGAP3	1.47762	0.101493		ENSG00000147647	DPYS	-1.72985	0.188318
	ENSG00000145632	PLK2	1.4775	0.195223		ENSG00000147655	RSPO2	-1.14709	0.303667
	ENSG00000138316	ADAMTS14	1.4769	0.105586		ENSG00000147724	FAM135B	-1.54008	0.110578
	ENSG00000286264		1.47652	0.308788		ENSG00000148344	PTGES	1.31389	0.347804
	ENSG00000110375	UPK2	1.4758	0.105586		ENSG00000148690	FRA10AC1	1.32269	0.116319
	ENSG00000259207	ITGB3	1.47507	0.186036		ENSG00000148798	INA	-2.24414	0.164721
	ENSG00000164849	GPR146	1.47429	0.384789		ENSG00000149506	ZP1	-1.05529	0.167357
	ENSG00000157470	FAM81A	1.47167	0.0742944		ENSG00000149516	MS4A3	-1.48494	0.262548
	ENSG00000170236	USP50	1.46843	0.107601		ENSG00000149564	ESAM	-1.58046	0.277938
	ENSG00000197181	PIWIL2	1.46653	0.122093		ENSG00000149609	C20orf144	1.21836	0.0909225
	ENSG00000113248	PCDHB15	1.46601	0.281254		ENSG00000149634	SPATA25	-1.02041	0.194658
	ENSG00000164082	GRM2	1.46514	0.154771		ENSG00000149646	CNBD2	-2.12673	0.365188
	ENSG00000214290	POU2AF3	1.46489	0.173983		ENSG00000149742	SLC22A9	-1.06868	0.161314
	ENSG00000204616	TRIM31	1.46394	0.281024		ENSG00000149798	CDC42EP2	1.2634	0.114926
	ENSG00000060566	CREB3L3	1.46259	0.111189		ENSG00000150045	KLRF1	-2.38597	0.202839
	ENSG00000072182	ASIC4	1.46259	0.111189		ENSG00000150636	CCDC102B	1.2378	0.134446
	ENSG00000118307	DNAI7	1.46259	0.111189		ENSG00000150676	CCDC83	1.04116	0.11916
	ENSG00000164512	ANKRD55	1.46259	0.111189		ENSG00000151005	TKTL2	-1.06868	0.161314
	ENSG00000165887	ANKRD2	1.46259	0.111189		ENSG00000151006	PRSS53	1.65107	0.336431
	ENSG00000189430	NCR1	1.46243	0.342409		ENSG00000151067	CACNA1C	-1.28656	0.139015
	ENSG00000249693	SPMAP2L	1.46243	0.342409		ENSG00000151090	THRB	1.00187	0.147747
	ENSG00000284906		1.46239	0.0830502		ENSG00000151365	THRSP	-1.0102	0.13423
	ENSG00000069812	HES2	1.4554	0.223503		ENSG00000151704	KCNJ1	-1.36852	0.111771
	ENSG00000075461	CACNG4	1.4554	0.223503		ENSG00000151846	PABPC3	1.25994	0.111717
	ENSG00000158321	AUTS2	1.4554	0.223503		ENSG00000151917	BEND6	1.08084	0.192394
	ENSG00000171056	SOX7	1.4554	0.223503		ENSG00000152076	CCDC74B	-1.86862	0.195034
	ENSG00000171246	NPTX1	1.4554	0.223503		ENSG00000152078	TLCD4	1.36757	0.249498
	ENSG00000182836	PLCXD3	1.4554	0.223503		ENSG00000152086	TUBA3E	-1.11607	0.0515714
	ENSG00000203685	STUM	1.4554	0.223503		ENSG00000152430	BOLL	-1.51511	0.111983
	ENSG00000255151	GLYATL1B	1.4554	0.223503		ENSG00000152592	DMP1	-1.19392	0.146458
	ENSG00000185634	SHC4	1.45489	0.277335		ENSG00000152661	GJA1	1.03165	0.139015
	ENSG00000177465	ACOT4	1.4517	0.201946		ENSG00000152939	MARVELD2	-1.66487	0.139015
	ENSG00000152583	SPARCL1	1.45062	0.105586		ENSG00000152954	NRSN1	1.27141	0.204818
	ENSG00000132563	REEP2	1.45049	0.112952		ENSG00000153157	SYCP2L	-1.76158	0.153569
	ENSG00000162757	C1orf74	1.44856	0.0819631		ENSG00000153230	OR14K1	-1.57728	0.470839
	ENSG00000242265	PEG10	1.4474	0.164125		ENSG00000153233	PTPRR	1.04116	0.11916
	ENSG00000124882	EREG	1.44714	0.134471		ENSG00000153234	NR4A2	1.56461	0.359169
	ENSG00000161664	ASB16	1.44557	0.0908001		ENSG00000153291	SLC25A27	1.51186	0.115626
	ENSG00000214360	EFCAB9	1.44443	0.14756		ENSG00000153495	TEX29	-1.15658	0.205139
	ENSG00000142494	SLC47A1	1.44407	0.144129		ENSG00000153802	TMPRSS11D	-1.46763	0.395197
	ENSG00000174564	IL20RB	1.43929	0.120578		ENSG00000153896	ZNF599	-1.13514	0.139015
	ENSG00000213892	CEACAM16	1.43501	0.0786079		ENSG00000153982	GDPD1	1.12235	0.342802
	ENSG00000230667	SETSIP	1.43415	0.105586		ENSG00000154099	DNAAF1	1.16456	0.114231
	ENSG00000284194	SCO2	1.43348	0.105586		ENSG00000154118	JPH3	-2.2756	0.298919
	ENSG00000116039	ATP6V1B1	1.43186	0.0995568		ENSG00000154227	CERS3	-1.0102	0.13423
	ENSG00000130518	IQCN	1.4317	0.0745384		ENSG00000154262	ABCA6	-1.39008	0.142227
	ENSG00000144227	NXPH2	1.4311	0.134148		ENSG00000154274	C4orf19	-1.01739	0.12424
	ENSG00000164047	CAMP	1.4311	0.134148		ENSG00000154319	FAM167A	-1.74242	0.281426
	ENSG00000213512	GBP7	1.4311	0.134148		ENSG00000154734	ADAMTS1	-1.04035	0.181767
	ENSG00000121594	CD80	1.43035	0.339008		ENSG00000154856	APCDD1	-1.36109	0.0954859
	ENSG00000164237	CMBL	1.43009	0.0921353		ENSG00000154914	USP43	1.26542	0.145642
	ENSG00000147592	LACTB2	1.42897	0.446124		ENSG00000155066	PROM2	-1.44843	0.244332
	ENSG00000115592	PRKAG3	1.42792	0.0794666		ENSG00000155367	PPM1J	1.56477	0.320078
	ENSG00000151090	THRB	1.42376	0.158171		ENSG00000155428	TRIM74	-1.20772	0.153569
	ENSG00000176927	EFCAB5	1.42303	0.123767		ENSG00000155714	PDZD9	1.15595	0.138325
	ENSG00000169184	MN1	1.42156	0.138961		ENSG00000155749	FLACC1	-1.16213	0.222793
	ENSG00000243811	APOBEC3D	1.4212	0.0671641		ENSG00000155761	SPAG17	1.9576	0.195034
	ENSG00000152495	CAMK4	1.41928	0.365734		ENSG00000156097	GPR61	-1.15263	0.0573232
	ENSG00000214941	ZSWIM7	1.41834	0.13405		ENSG00000156103	MMP16	1.63576	0.249203
	ENSG00000117090	SLAMF1	1.41679	0.351641		ENSG00000156113	KCNMA1	-1.07824	0.0886229
	ENSG00000104892	KLC3	1.4115	0.0857186		ENSG00000156206	CFAP161	-1.14709	0.303667
	ENSG00000196972	SMIM10L2B	1.40637	0.105586		ENSG00000156218	ADAMTSL3	1.35358	0.408998
	ENSG00000134013	LOXL2	1.405	0.229652		ENSG00000156413	FUT6	-1.23835	0.134062
	ENSG00000242419	PCDHGC4	1.39999	0.206693		ENSG00000156959	LHFPL4	-1.05746	0.0830798
	ENSG00000135722	FBXL8	1.39688	0.283218		ENSG00000157152	SYN2	-1.63187	0.139015
	ENSG00000127412	TRPV5	1.39635	0.173983		ENSG00000157343	ARMC12	-1.01115	0.131338
	ENSG00000258405	ZNF578	1.39533	0.170744		ENSG00000157445	CACNA2D3	1.25804	0.249266
	ENSG00000277494	GPIHBP1	1.39276	0.124764		ENSG00000157765	SLC34A2	2.08796	0.317897
	ENSG00000156172	CFAP418	1.38567	0.0883803		ENSG00000158008	EXTL1	-1.14709	0.303667
	ENSG00000145777	TSLP	1.38316	0.164072		ENSG00000158234	FAIM	1.06718	0.275825
	ENSG00000121858	TNFSF10	1.38181	0.133082		ENSG00000158296	SLC13A3	-1.28983	0.134446
	ENSG00000188199	NUTM2B	1.38157	0.235229		ENSG00000158321	AUTS2	1.27555	0.127902
	ENSG00000050555	LAMC3	1.3803	0.104657		ENSG00000158427	TMSB15B	-1.48494	0.262548
	ENSG00000135638	EMX1	1.3803	0.104657		ENSG00000158458	NRG2	2.32345	0.303667
	ENSG00000184507	NUTM1	1.3803	0.104657		ENSG00000158486	DNAH3	-2.02601	0.255525
	ENSG00000253485	PCDHGA5	1.3803	0.104657		ENSG00000158528	PPP1R9A	-1.11748	0.127902
	ENSG00000267303		1.3803	0.104657		ENSG00000158786	PLA2G2F	-1.19392	0.146458
	ENSG00000091831	ESR1	1.37675	0.105586		ENSG00000158806	NPM2	-1.975	0.317897
	ENSG00000145147	SLIT2	1.37654	0.183067		ENSG00000158815	FGF17	-1.53294	0.157239
	ENSG00000102383	ZDHHC15	1.36867	0.0742944		ENSG00000159173	TNNI1	1.23917	0.0823444
	ENSG00000188290	HES4	1.36666	0.42931		ENSG00000159450	TCHH	1.11297	0.0949327
	ENSG00000139714	MORN3	1.36329	0.0976369		ENSG00000159723	AGRP	-1.3481	0.0969482
	ENSG00000087085	ACHE	1.36264	0.426331		ENSG00000159885	ZNF222	-1.36081	0.127902
	ENSG00000113389	NPR3	1.36264	0.426331		ENSG00000159958	TNFRSF13C	-1.25144	0.117076
	ENSG00000148832	PAOX	1.36264	0.426331		ENSG00000160224	AIRE	1.0809	0.107592
	ENSG00000149573	MPZL2	1.36264	0.426331		ENSG00000160345	PIERCE1	-1.07409	0.152733
	ENSG00000163687	DNASE1L3	1.36264	0.426331		ENSG00000160471	COX6B2	-1.63551	0.204631
	ENSG00000169760	NLGN1	1.36264	0.426331		ENSG00000160683	CXCR5	1.75268	0.508714
	ENSG00000174928	C3orf33	1.36264	0.426331		ENSG00000160791	CCR5	1.10471	0.127902
	ENSG00000178804	H1-8	1.36264	0.426331		ENSG00000160868	CYP3A4	-1.60233	0.317897
	ENSG00000186510	CLCNKA	1.36264	0.426331		ENSG00000160870	CYP3A7	-1.19392	0.146458
	ENSG00000188993	LRRC66	1.36264	0.426331		ENSG00000160973	FOXH1	1.94839	0.276314
	ENSG00000203857	HSD3B1	1.36264	0.426331		ENSG00000161040	FBXL13	1.78273	0.341295
	ENSG00000205838	TTC23L	1.36264	0.426331		ENSG00000161544	CYGB	-1.60233	0.317897
	ENSG00000188010	MORN2	1.36183	0.140258		ENSG00000161652	IZUMO2	1.04116	0.11916
	ENSG00000154040	CABYR	1.35927	0.303718		ENSG00000161682	FAM171A2	1.12343	0.192369
	ENSG00000062582	MRPS24	1.35915	0.1847		ENSG00000161905	ALOX15	-1.69069	0.226083
	ENSG00000172209	GPR22	1.35889	0.0931574		ENSG00000161944	ASGR2	-1.02612	0.161409
	ENSG00000100968	NFATC4	1.35234	0.102125		ENSG00000161958	FGF11	-1.19392	0.146458
	ENSG00000149926	TLCD3B	1.35136	0.0913081		ENSG00000162006	MSLNL	1.02948	0.0725912
	ENSG00000130956	HABP4	1.35124	0.155149		ENSG00000162069	BICDL2	1.15101	0.107544
	ENSG00000166831	RBPMS2	1.34962	0.153644		ENSG00000162078	ZG16B	-1.14709	0.303667
	ENSG00000078487	ZCWPW1	1.34951	0.0840342		ENSG00000162365	CYP4A22	1.42235	0.438632
	ENSG00000254093	PINX1	1.34878	0.238294		ENSG00000162367	TAL1	2.06296	0.359169
	ENSG00000118946	PCDH17	1.34837	0.10509		ENSG00000162383	SLC1A7	-1.58657	0.160994
	ENSG00000134070	IRAK2	1.34793	0.515797		ENSG00000162398	CIMAP2	-2.54555	0.487667
	ENSG00000167371	PRRT2	1.34703	0.105586		ENSG00000162438	CTRC	-1.07784	0.0997954
	ENSG00000188056	TREML4	1.34489	0.116125		ENSG00000162494	LRRC38	1.58407	0.303667
	ENSG00000113494	PRLR	1.34359	0.231539		ENSG00000162572	SCNN1D	1.01649	0.139015
	ENSG00000166153	DEPDC4	1.33571	0.186624		ENSG00000162631	NTNG1	1.07205	0.24478
	ENSG00000226174	TEX22	1.33525	0.0849523		ENSG00000162641	AKNAD1	-1.14709	0.303667
	ENSG00000204149	AGAP6	1.33312	0.0731083		ENSG00000162669	HFM1	-1.37363	0.127918
	ENSG00000128250	RFPL1	1.33295	0.0819631		ENSG00000162706	CADM3	1.16844	0.187463
	ENSG00000256394	ASIC5	1.33295	0.0819631		ENSG00000162723	SLAMF9	-1.17791	0.291011
	ENSG00000178789	CD300LB	1.33132	0.128953		ENSG00000162897	FCAMR	1.39582	0.336748
	ENSG00000240403	KIR3DL2	1.33132	0.128953		ENSG00000162989	KCNJ3	-1.28983	0.134446
	ENSG00000198948	MFAP3L	1.33091	0.315965		ENSG00000163050	COQ8A	1.74502	0.164885
	ENSG00000136535	TBR1	1.32995	0.185155		ENSG00000163082	SGPP2	1.2366	0.262548
	ENSG00000157680	DGKI	1.32832	0.134692		ENSG00000163106	HPGDS	1.04248	0.12424
	ENSG00000179292	TMEM151A	1.32683	0.134373		ENSG00000163141	BNIPL	1.57191	0.167357
	ENSG00000206531	CD200R1L	1.32575	0.150498		ENSG00000163235	TGFA	1.79757	0.221874
	ENSG00000106809	OGN	1.32501	0.176672		ENSG00000163352	LENEP	1.95783	0.303667
	ENSG00000197580	BCO2	1.3245	0.111251		ENSG00000163467	TSACC	-1.31108	0.0961023
	ENSG00000160223	ICOSLG	1.32133	0.515396		ENSG00000163534	FCRL1	-1.11748	0.127902
	ENSG00000165923	AGBL2	1.32009	0.315965		ENSG00000163554	SPTA1	2.37073	0.37377
	ENSG00000011052	NME1-NME2	1.31926	0.0717582		ENSG00000163581	SLC2A2	-2.12845	0.305991
	ENSG00000181856	SLC2A4	1.31885	0.105586		ENSG00000163611	SPICE1	1.41519	0.303667
	ENSG00000173406	DAB1	1.31841	0.133312		ENSG00000163687	DNASE1L3	1.35249	0.127886
	ENSG00000184659	FOXD4L4	1.31838	0.121903		ENSG00000163697	APBB2	-1.55688	0.151605
	ENSG00000162482	AKR7A3	1.31773	0.18844		ENSG00000163735	CXCL5	1.68489	0.362914
	ENSG00000232593	KANTR	1.31658	0.134397		ENSG00000163749	CCDC158	-1.70811	0.237856
	ENSG00000106113	CRHR2	1.31396	0.0909877		ENSG00000163815	CLEC3B	1.30002	0.138154
	ENSG00000167676	PLIN4	1.31335	0.222711		ENSG00000163827	LRRC2	-1.47847	0.100894
	ENSG00000196357	ZNF565	1.31155	0.161962		ENSG00000163879	DNALI1	-1.34778	0.138325
	ENSG00000224389	C4B	1.30814	0.105497		ENSG00000164056	SPRY1	-1.95541	0.230705
	ENSG00000175592	FOSL1	1.30593	0.522182		ENSG00000164100	NDST3	1.61366	0.289642
	ENSG00000133962	CATSPERB	1.30561	0.124764		ENSG00000164123	SPMIP2	-1.60233	0.317897
	ENSG00000139610	CELA1	1.30561	0.124764		ENSG00000164142	FHIP1A	-1.40426	0.221869
	ENSG00000140522	RLBP1	1.30561	0.124764		ENSG00000164171	ITGA2	1.1888	0.175089
	ENSG00000179046	TRIML2	1.30561	0.124764		ENSG00000164181	ELOVL7	1.0945	0.280069
	ENSG00000206150	RNASE13	1.30561	0.124764		ENSG00000164220	F2RL2	-1.67064	0.482526
	ENSG00000231256	CFAP97D1	1.30561	0.124764		ENSG00000164309	CMYA5	-1.14856	0.251088
	ENSG00000275385	CCL18	1.30561	0.124764		ENSG00000164434	FABP7	-1.06868	0.161314
	ENSG00000228253	MT-ATP8	1.30556	0.0547981		ENSG00000164530	PI16	-1.40178	0.119642
	ENSG00000107593	PKD2L1	1.30434	0.105586		ENSG00000164591	MYOZ3	-1.71845	0.204707
	ENSG00000110944	IL23A	1.30092	0.405157		ENSG00000164647	STEAP1	1.32394	0.13829
	ENSG00000186132	C2orf76	1.30072	0.27091		ENSG00000164675	IQUB	-1.06253	0.0839125
	ENSG00000162643	DNAI3	1.29808	0.282862		ENSG00000164694	FNDC1	-2.44912	0.293128
	ENSG00000197977	ELOVL2	1.2964	0.105586		ENSG00000164855	TMEM184A	1.97841	0.401032
	ENSG00000149054	ZNF215	1.29611	0.0929387		ENSG00000164879	CA3	-1.14709	0.303667
	ENSG00000006327	TNFRSF12A	1.29564	0.44177		ENSG00000164929	BAALC	1.13308	0.159362
	ENSG00000239961	LILRA4	1.29297	0.106591		ENSG00000164935	DCSTAMP	1.1467	0.316713
	ENSG00000131187	F12	1.29282	0.0804867		ENSG00000165023	DIRAS2	2.34556	0.336431
	ENSG00000213782	DDX47	1.29084	0.105586		ENSG00000165076	PRSS37	-1.5185	0.140723
	ENSG00000079150	FKBP7	1.2908	0.226014		ENSG00000165105	RASEF	1.17601	0.127809
	ENSG00000145623	OSMR	1.2888	0.233188		ENSG00000165120	SSMEM1	-1.14709	0.303667
	ENSG00000007933	FMO3	1.28581	0.282181		ENSG00000165188	RNF183	-2.09562	0.289642
	ENSG00000027644	INSRR	1.28581	0.282181		ENSG00000165192	ASB11	-1.14709	0.303667
	ENSG00000088320	REM1	1.28581	0.282181		ENSG00000165197	VEGFD	-1.29449	0.129671
	ENSG00000102970	CCL17	1.28581	0.282181		ENSG00000165272	AQP3	-1.30771	0.139015
	ENSG00000104371	DKK4	1.28581	0.282181		ENSG00000165300	SLITRK5	-1.58862	0.3716
	ENSG00000117152	RGS4	1.28581	0.282181		ENSG00000165309	ARMC3	-1.06177	0.111771
	ENSG00000121446	RGSL1	1.28581	0.282181		ENSG00000165325	DEUP1	1.16868	0.0727026
	ENSG00000141934	PLPP2	1.28581	0.282181		ENSG00000165383	LRRC18	1.60149	0.194658
	ENSG00000169618	PROKR1	1.28581	0.282181		ENSG00000165568	AKR1E2	1.04896	0.111983
	ENSG00000169906	S100G	1.28581	0.282181		ENSG00000165626	BEND7	1.52767	0.289642
	ENSG00000171817	ZNF540	1.28581	0.282181		ENSG00000165646	SLC18A2	-1.28983	0.134446
	ENSG00000173452	TMEM196	1.28581	0.282181		ENSG00000165695	AK8	-1.20321	0.099709
	ENSG00000177875	CCDC184	1.28581	0.282181		ENSG00000165698	SPACA9	-1.45922	0.303667
	ENSG00000178125	PPP1R42	1.28581	0.282181		ENSG00000165702	GFI1B	-1.50912	0.212324
	ENSG00000187753	C9orf153	1.28581	0.282181		ENSG00000165799	RNASE7	-1.79332	0.183572
	ENSG00000251287	ALG1L2	1.28581	0.282181		ENSG00000165805	C12orf50	1.42182	0.408998
	ENSG00000117013	KCNQ4	1.28531	0.49846		ENSG00000165807	PPP1R36	-1.63374	0.131841
	ENSG00000228570	NUTM2E	1.28235	0.164951		ENSG00000165837	ERICH6B	-2.15017	0.305991
	ENSG00000178297	TMPRSS9	1.2813	0.144129		ENSG00000165923	AGBL2	-2.02386	0.204075
	ENSG00000187193	MT1X	1.28041	0.446124		ENSG00000166126	AMN	1.62269	0.470839
	ENSG00000177710	SLC35G5	1.2782	0.0726434		ENSG00000166173	LARP6	1.22036	0.134446
	ENSG00000077616	NAALAD2	1.27758	0.282181		ENSG00000166220	TBATA	1.13692	0.129621
	ENSG00000132522	GPS2	1.27508	0.101621		ENSG00000166317	SYNPO2L	-1.06355	0.127677
	ENSG00000188316	ENO4	1.27486	0.0547981		ENSG00000166349	RAG1	-2.19268	0.295175
	ENSG00000282933	RHOXF1P3	1.27472	0.2557		ENSG00000166396	SERPINB7	2.04635	0.359169
	ENSG00000248487	ABHD14A	1.27394	0.138113		ENSG00000166402	TUB	1.1829	0.126685
	ENSG00000133019	CHRM3	1.2738	0.111189		ENSG00000166426	CRABP1	-1.55322	0.167357
	ENSG00000188883	KLRG2	1.27346	0.120079		ENSG00000166448	TMEM130	-1.41809	0.160927
	ENSG00000174788	PCP2	1.2705	0.062115		ENSG00000166450	PRTG	-1.0145	0.111717
	ENSG00000099256	PRTFDC1	1.26914	0.144129		ENSG00000166455	C16orf46	-1.14709	0.303667
	ENSG00000006837	CDKL3	1.26811	0.102914		ENSG00000166473	PKD1L2	-1.14709	0.303667
	ENSG00000164619	BMPER	1.26631	0.300318		ENSG00000166503	HDGFL3	-1.78049	0.502828
	ENSG00000184371	CSF1	1.26607	0.515396		ENSG00000166507	NDST2	-2.64276	0.408998
	ENSG00000168229	PTGDR	1.26514	0.242368		ENSG00000166527	CLEC4D	-1.44811	0.10581
	ENSG00000285053		1.2646	0.462345		ENSG00000166592	RRAD	1.08916	0.359169
	ENSG00000135144	DTX1	1.2612	0.510177		ENSG00000166800	LDHAL6A	1.46445	0.289642
	ENSG00000253368	TRNP1	1.2602	0.372003		ENSG00000166833	NAV2	2.178	0.199633
	ENSG00000143127	ITGA10	1.25811	0.134373		ENSG00000166856	GPR182	-1.40227	0.290459
	ENSG00000092969	TGFB2	1.25738	0.42931		ENSG00000166863	TAC3	-1.14709	0.303667
	ENSG00000125740	FOSB	1.25645	0.0653665		ENSG00000167034	NKX3-1	-1.28237	0.171772
	ENSG00000137331	IER3	1.25528	0.379568		ENSG00000167131	CCDC103	-1.14709	0.303667
	ENSG00000261582		1.25341	0.136421		ENSG00000167191	GPRC5B	1.55195	0.201803
	ENSG00000188227	ZNF793	1.25214	0.231539		ENSG00000167210	LOXHD1	-2.91157	0.359169
	ENSG00000167131	CCDC103	1.24952	0.0819631		ENSG00000167306	MYO5B	-2.92833	0.386658
	ENSG00000257065		1.24952	0.0819631		ENSG00000167311	ART5	-1.31501	0.120887
	ENSG00000284188	C1orf202	1.24952	0.0819631		ENSG00000167419	LPO	-1.93156	0.277938
	ENSG00000171004	HS6ST2	1.24946	0.189309		ENSG00000167618	LAIR2	-1.73225	0.136981
	ENSG00000141504	SAT2	1.2485	0.134148		ENSG00000167680	SEMA6B	1.14189	0.502828
	ENSG00000179846	NKPD1	1.24703	0.080269		ENSG00000167723	TRPV3	1.75556	0.212037
	ENSG00000164342	TLR3	1.24659	0.149635		ENSG00000167733	HSD11B1L	-1.42433	0.0887863
	ENSG00000099953	MMP11	1.24624	0.105586		ENSG00000167772	ANGPTL4	1.92779	0.317897
	ENSG00000197183	NOL4L	1.24405	0.427513		ENSG00000167779	IGFBP6	-1.13494	0.173925
	ENSG00000150773	PIH1D2	1.24389	0.105586		ENSG00000167799	NUDT8	1.58138	0.30061
	ENSG00000139890	REM2	1.24124	0.183969		ENSG00000167807		-1.80281	0.289642
	ENSG00000131634	TMEM204	1.23971	0.188682		ENSG00000167851	CD300A	-1.47355	0.344155
	ENSG00000235162	C12orf75	1.23931	0.139642		ENSG00000167889	MGAT5B	-1.57728	0.470839
	ENSG00000131730	CKMT2	1.23675	0.120079		ENSG00000168158	OR2C1	-1.80659	0.193975
	ENSG00000112309	B3GAT2	1.23483	0.128953		ENSG00000168243	GNG4	-1.19666	0.0652216
	ENSG00000178498	DTX3	1.2322	0.147194		ENSG00000168301	KCTD6	-1.18737	0.224388
	ENSG00000162510	MATN1	1.23068	0.105586		ENSG00000168334	XIRP1	1.8729	0.403594
	ENSG00000134539	KLRD1	1.23044	0.515396		ENSG00000168350	DEGS2	-1.39046	0.177591
	ENSG00000145908	ZNF300	1.23044	0.515396		ENSG00000168454	TXNDC2	1.35266	0.124624
	ENSG00000181631	P2RY13	1.23044	0.515396		ENSG00000168509	HJV	-1.14624	0.113782
	ENSG00000146090	RASGEF1C	1.23044	0.515396		ENSG00000168546	GFRA2	-1.4095	0.164721
	ENSG00000162892	IL24	1.23044	0.515396		ENSG00000168672	LRATD2	-1.44778	0.32301
	ENSG00000165072	MAMDC2	1.23044	0.515396		ENSG00000168702	LRP1B	-1.53614	0.233214
	ENSG00000173239	LIPM	1.23044	0.515396		ENSG00000168734	PKIG	1.00636	0.507598
	ENSG00000160013	PTGIR	1.2286	0.512276		ENSG00000168913	ENHO	-1.21714	0.171984
	ENSG00000069696	DRD4	1.22832	0.102914		ENSG00000169126	ODAD2	-1.1241	0.10695
	ENSG00000179698	WDR97	1.22558	0.194148		ENSG00000169181	GSG1L	-1.48494	0.262548
	ENSG00000112183	RBM24	1.22352	0.105073		ENSG00000169213	RAB3B	1.58146	0.221548
	ENSG00000131914	LIN28A	1.22352	0.105073		ENSG00000169214	OR6F1	-2.09297	0.303667
	ENSG00000148541	FAM13C	1.22352	0.105073		ENSG00000169247	SH3TC2	-1.16136	0.160844
	ENSG00000164675	IQUB	1.22352	0.105073		ENSG00000169271	HSPB3	1.01747	0.10695
	ENSG00000180739	S1PR5	1.22352	0.105073		ENSG00000169744	LDB2	-1.01334	0.160844
	ENSG00000280987		1.22352	0.105073		ENSG00000169758	TMEM266	-1.15691	0.280886
	ENSG00000108852	MPP2	1.22282	0.133658		ENSG00000169760	NLGN1	-1.14709	0.303667
	ENSG00000152076	CCDC74B	1.22187	0.361801		ENSG00000169946	ZFPM2	-1.29809	0.125567
	ENSG00000140107	SLC25A47	1.21991	0.105586		ENSG00000169992	NLGN2	-1.08376	0.341523
	ENSG00000197467	COL13A1	1.21834	0.260932		ENSG00000169994	MYO7B	-2.00856	0.144292
	ENSG00000101460	MAP1LC3A	1.21714	0.49822		ENSG00000170011	MYRIP	1.1268	0.138954
	ENSG00000111241	FGF6	1.21651	0.213274		ENSG00000170128	GPR25	1.57917	0.201803
	ENSG00000047634	SCML1	1.21174	0.173538		ENSG00000170162	VGLL2	-1.01115	0.131338
	ENSG00000183638	RP1L1	1.21145	0.156598		ENSG00000170175	CHRNB1	1.3915	0.118066
	ENSG00000234409	CCDC188	1.20976	0.058195		ENSG00000170293	CMTM8	-1.14092	0.125527
	ENSG00000063180	CA11	1.20971	0.174309		ENSG00000170382	LRRN2	-1.06253	0.0839125
	ENSG00000170365	SMAD1	1.20879	0.144129		ENSG00000170421	KRT8	-2.05286	0.275825
	ENSG00000172724	CCL19	1.20857	0.34158		ENSG00000170439	TMT1B	-1.22233	0.362914
	ENSG00000176973	FAM89B	1.20834	0.084972		ENSG00000170442	KRT86	1.62269	0.470839
	ENSG00000140297	GCNT3	1.2035	0.133312		ENSG00000170482	SLC23A1	1.20861	0.11816
	ENSG00000140481	CCDC33	1.20319	0.0931574		ENSG00000170500	LONRF2	-1.28891	0.104455
	ENSG00000268400		1.20319	0.0931574		ENSG00000170523	KRT83	-1.14709	0.303667
	ENSG00000113205	PCDHB3	1.20183	0.120079		ENSG00000170537	TMC7	-2.01632	0.194658
	ENSG00000118514	ALDH8A1	1.20047	0.153981		ENSG00000170743	SYT9	-1.01115	0.131338
	ENSG00000132481	TRIM47	1.19853	0.119209		ENSG00000170745	KCNS3	-1.54995	0.282858
	ENSG00000184058	TBX1	1.19532	0.0722384		ENSG00000170989	S1PR1	-1.64276	0.233016
	ENSG00000165238	WNK2	1.1946	0.116125		ENSG00000171004	HS6ST2	1.25965	0.127809
	ENSG00000186867	QRFPR	1.19403	0.134491		ENSG00000171056	SOX7	1.48552	0.336748
	ENSG00000132429	POPDC3	1.19326	0.385304		ENSG00000171097	KYAT1	1.22148	0.153363
	ENSG00000173376	NDNF	1.19283	0.123725		ENSG00000171189	GRIK1	1.06859	0.255525
	ENSG00000176406	RIMS2	1.19216	0.149237		ENSG00000171219	CDC42BPG	-1.02107	0.111555
	ENSG00000008056	SYN1	1.19157	0.133436		ENSG00000171224	FAM241B	-1.10039	0.0868674
	ENSG00000234776	FREY1	1.19087	0.125326		ENSG00000171227	TMEM37	-1.039	0.320078
	ENSG00000115850	LCT	1.18909	0.131133		ENSG00000171236	LRG1	-1.2171	0.351381
	ENSG00000112599	GUCA1B	1.18758	0.293537		ENSG00000171346	KRT15	-1.50912	0.212324
	ENSG00000072315	TRPC5	1.18593	0.0555132		ENSG00000171408	PDE7B	-1.19785	0.479706
	ENSG00000257594	GALNT4	1.18574	0.14756		ENSG00000171509	RXFP1	1.00187	0.147747
	ENSG00000104826	LHB	1.18498	0.054905		ENSG00000171611	PTCRA	-1.77682	0.204823
	ENSG00000134775	FHOD3	1.18429	0.0975547		ENSG00000171659	GPR34	-1.05953	0.0558556
	ENSG00000109819	PPARGC1A	1.1809	0.0804867		ENSG00000171680	PLEKHG5	1.58981	0.135203
	ENSG00000111344	RASAL1	1.18082	0.445771		ENSG00000171873	ADRA1D	-1.14742	0.111983
	ENSG00000166402	TUB	1.1791	0.101493		ENSG00000171931	FBXW10	1.01747	0.10695
	ENSG00000167419	LPO	1.17862	0.062115		ENSG00000171984	SHLD1	-1.4737	0.331499
	ENSG00000164100	NDST3	1.17725	0.106122		ENSG00000172037	LAMB2	1.02022	0.0740259
	ENSG00000205090	TMEM240	1.17716	0.0819631		ENSG00000172061	LRRC15	1.03733	0.0707285
	ENSG00000076258	FMO4	1.17663	0.1482		ENSG00000172215	CXCR6	-1.53899	0.392813
	ENSG00000197253	TPSB2	1.17541	0.105586		ENSG00000172236	TPSAB1	-1.20772	0.153569
	ENSG00000168077	SCARA3	1.17504	0.160807		ENSG00000172296	SPTLC3	-1.48494	0.262548
	ENSG00000183150	GPR19	1.17353	0.0731083		ENSG00000172322	CLEC12A	-1.39239	0.251055
	ENSG00000205336	ADGRG1	1.17343	0.0720797		ENSG00000172346	CSDC2	1.06542	0.0727026
	ENSG00000124216	SNAI1	1.1732	0.297599		ENSG00000172350	ABCG4	1.16682	0.139015
	ENSG00000111834	RSPH4A	1.17083	0.0722384		ENSG00000172399	MYOZ2	-1.09511	0.0895757
	ENSG00000169715	MT1E	1.16993	0.194148		ENSG00000172403	SYNPO2	-1.27994	0.180423
	ENSG00000137825	ITPKA	1.1695	0.312664		ENSG00000172404	DNAJB7	1.42182	0.408998
	ENSG00000126759	CFP	1.16825	0.19355		ENSG00000172461	FUT9	-1.92598	0.343576
	ENSG00000148950	IMMP1L	1.16732	0.10732		ENSG00000172543	CTSW	2.11026	0.216037
	ENSG00000183785	TUBA8	1.16708	0.101493		ENSG00000172738	TMEM217	-1.19328	0.202922
	ENSG00000120820	GLT8D2	1.16516	0.0840342		ENSG00000172742	OR4D9	-1.48494	0.262548
	ENSG00000259316		1.16484	0.231539		ENSG00000172878	METAP1D	1.02077	0.3001
	ENSG00000160838	LRRC71	1.16452	0.207296		ENSG00000172901	LVRN	-1.96265	0.201803
	ENSG00000188710	QRFP	1.16381	0.0804867		ENSG00000173114	LRRN3	1.36266	0.148048
	ENSG00000176842	IRX5	1.16268	0.429396		ENSG00000173208	ABCD2	1.75937	0.254394
	ENSG00000213246	SUPT4H1	1.16243	0.13825		ENSG00000173227	SYT12	-1.16299	0.0748395
	ENSG00000253626	EIF5AL1	1.16127	0.183067		ENSG00000173261	PLAC8L1	-1.39265	0.153569
	ENSG00000188266	HYKK	1.15987	0.0946676		ENSG00000173262	SLC2A14	-1.93156	0.277938
	ENSG00000138166	DUSP5	1.15848	0.270866		ENSG00000173391	OLR1	-2.83304	0.362563
	ENSG00000241322	FBXW10B	1.15644	0.105586		ENSG00000173421	IHO1	-1.42354	0.111983
	ENSG00000165105	RASEF	1.15611	0.105586		ENSG00000173486	FKBP2	1.83629	0.289642
	ENSG00000196503	ARL9	1.15611	0.105586		ENSG00000173535	TNFRSF10C	-1.12947	0.251283
	ENSG00000160408	ST6GALNAC6	1.15573	0.0722384		ENSG00000173567	ADGRF3	-1.14978	0.195876
	ENSG00000184368	MAP7D2	1.15537	0.0547981		ENSG00000173627	APOBEC4	1.621	0.205519
	ENSG00000181322	NME9	1.15509	0.105586		ENSG00000173826	KCNH6	-1.14709	0.303667
	ENSG00000163806	SPDYA	1.15478	0.0921353		ENSG00000173918	C1QTNF1	1.34494	0.507598
	ENSG00000196778	OR52K1	1.15262	0.0898006		ENSG00000173991	TCAP	-1.99016	0.23302
	ENSG00000163898	LIPH	1.1524	0.0784656		ENSG00000174145	NWD2	1.96808	0.261978
	ENSG00000197380	DACT3	1.15159	0.233636		ENSG00000174226	SNX31	1.04248	0.12424
	ENSG00000130943	PKDREJ	1.15047	0.0547981		ENSG00000174292	TNK1	1.77485	0.351869
	ENSG00000103316	CRYM	1.15006	0.0819631		ENSG00000174483	BBS1	1.00601	0.0574147
	ENSG00000105852	PON3	1.15006	0.0819631		ENSG00000174502	SLC26A9	-1.01224	0.164721
	ENSG00000112164	GLP1R	1.15006	0.0819631		ENSG00000174611	KY	-2.25539	0.30061
	ENSG00000115598	IL1RL2	1.15006	0.0819631		ENSG00000174808	BTC	1.17601	0.127809
	ENSG00000151967	SCHIP1	1.15006	0.0819631		ENSG00000174844	DNAH12	-1.49753	0.123312
	ENSG00000163689	CFAP20DC	1.15006	0.0819631		ENSG00000174885	NLRP6	1.76017	0.13173
	ENSG00000178538	CA8	1.15006	0.0819631		ENSG00000174928	C3orf33	-1.63748	0.173925
	ENSG00000188000	OR7D2	1.15006	0.0819631		ENSG00000174944	P2RY14	1.00267	0.0997954
	ENSG00000183977	PP2D1	1.14973	0.103349		ENSG00000174963	ZIC4	-1.07422	0.0840342
	ENSG00000212128	TAS2R13	1.1494	0.0896443		ENSG00000175003	SLC22A1	-1.49558	0.12852
	ENSG00000173567	ADGRF3	1.14846	0.0819631		ENSG00000175161	CADM2	1.06672	0.35823
	ENSG00000170456	DENND5B	1.1446	0.265159		ENSG00000175175	PPM1E	-1.58398	0.289642
	ENSG00000206199	ANKUB1	1.14439	0.113525		ENSG00000175206	NPPA	-1.50032	0.151345
	ENSG00000117477	CCDC181	1.14268	0.0722384		ENSG00000175267	VWA3A	1.43215	0.173925
	ENSG00000180071	ANKRD18A	1.14056	0.0720797		ENSG00000175279	CENPS	1.26286	0.171244
	ENSG00000206113	CFAP99	1.14022	0.123715		ENSG00000175287	PHYHD1	-1.14792	0.160994
	ENSG00000066405	CLDN18	1.14022	0.0547981		ENSG00000175336	APOF	-1.14709	0.303667
	ENSG00000243414	TICAM2	1.13967	0.161073		ENSG00000175356	SCUBE2	1.00272	0.247697
	ENSG00000204335	SP5	1.13919	0.0500377		ENSG00000175426	PCSK1	2.08306	0.447272
	ENSG00000148848	ADAM12	1.13767	0.0804867		ENSG00000175449	RFESD	1.20986	0.293128
	ENSG00000138134	STAMBPL1	1.13593	0.235772		ENSG00000175505	CLCF1	1.20778	0.306601
	ENSG00000160207	HSF2BP	1.13148	0.14756		ENSG00000175894	TSPEAR	2.15403	0.251283
	ENSG00000182195	LDOC1	1.13146	0.105586		ENSG00000175928	LRRN1	-2.32879	0.362563
	ENSG00000088538	DOCK3	1.1312	0.102898		ENSG00000176076	KCNE5	1.57601	0.289642
	ENSG00000161653	NAGS	1.12951	0.372837		ENSG00000176204	LRRTM4	2.41104	0.328012
	ENSG00000243989	ACY1	1.12796	0.105586		ENSG00000176485	PLAAT3	-1.11748	0.127902
	ENSG00000177694	NAALADL2	1.12603	0.0722384		ENSG00000176510	OR10AC1	-1.27334	0.112623
	ENSG00000203734	ECT2L	1.12578	0.084107		ENSG00000176601	MAP3K19	-1.60205	0.144549
	ENSG00000128266	GNAZ	1.12457	0.153981		ENSG00000176681	LRRC37A	-1.02246	0.303667
	ENSG00000198939	ZFP2	1.1227	0.0869235		ENSG00000176714	CCDC121	1.98779	0.22694
	ENSG00000165698	SPACA9	1.12185	0.124764		ENSG00000176732	PFN4	-1.64644	0.145642
	ENSG00000100399	CHADL	1.12058	0.101291		ENSG00000176920	FUT2	-1.41274	0.164721
	ENSG00000118407	FILIP1	1.11988	0.0849846		ENSG00000176928	GCNT4	-1.11156	0.119243
	ENSG00000132554	RGS22	1.11959	0.0612435		ENSG00000176971	FIBIN	-1.48494	0.262548
	ENSG00000138080	EMILIN1	1.11924	0.159857		ENSG00000177096	PHETA2	-2.34619	0.306291
	ENSG00000196693	ZNF33B	1.1182	0.105586		ENSG00000177106	EPS8L2	-1.51561	0.118719
	ENSG00000076344	RGS11	1.11806	0.105586		ENSG00000177108	ZDHHC22	-1.11748	0.127902
	ENSG00000104967	NOVA2	1.11806	0.105586		ENSG00000177144	NUDT4B	1.01747	0.10695
	ENSG00000105707	HPN	1.11806	0.105586		ENSG00000177272	KCNA3	1.58527	0.14814
	ENSG00000109501	WFS1	1.11806	0.105586		ENSG00000177465	ACOT4	-1.42868	0.268997
	ENSG00000121905	HPCA	1.11806	0.105586		ENSG00000177468	OLIG3	-1.14709	0.303667
	ENSG00000160870	CYP3A7	1.11806	0.105586		ENSG00000177469	CAVIN1	-1.278	0.219767
	ENSG00000164398	ACSL6	1.11806	0.105586		ENSG00000177551	NHLH2	2.11763	0.272531
	ENSG00000165215	CLDN3	1.11806	0.105586		ENSG00000177599	ZNF491	-1.81121	0.160844
	ENSG00000175544	CABP4	1.11806	0.105586		ENSG00000177627	C12orf54	-1.48494	0.262548
	ENSG00000180264	ADGRD2	1.11806	0.105586		ENSG00000177669	MBOAT4	1.2662	0.221869
	ENSG00000180481	GLIPR1L2	1.11806	0.105586		ENSG00000177694	NAALADL2	-1.35594	0.124701
	ENSG00000181963	OR52K2	1.11806	0.105586		ENSG00000177752	YIPF7	1.31553	0.118066
	ENSG00000185272	RBM11	1.11806	0.105586		ENSG00000177875	CCDC184	-1.19397	0.114027
	ENSG00000185437	SH3BGR	1.11806	0.105586		ENSG00000177947	CIMAP1A	-1.57565	0.403594
	ENSG00000187416	LHFPL3	1.11806	0.105586		ENSG00000178078	STAP2	1.53075	0.169142
	ENSG00000260220	CCDC187	1.11806	0.105586		ENSG00000178201	VN1R1	-1.3059	0.111771
	ENSG00000262179	MYMX	1.11806	0.105586		ENSG00000178401	DNAJC22	-1.43196	0.276776
	ENSG00000284934		1.11806	0.105586		ENSG00000178440	TIMM23B-AGAP6	-1.34052	0.110355
	ENSG00000288698		1.11806	0.105586		ENSG00000178531	CTXN1	1.73873	0.201803
	ENSG00000267127		1.11792	0.114035		ENSG00000178538	CA8	-1.06868	0.161314
	ENSG00000188582	PAQR9	1.11481	0.0722384		ENSG00000178568	ERBB4	-1.0426	0.0948991
	ENSG00000106328	FSCN3	1.11477	0.105586		ENSG00000178789	CD300LB	-1.64038	0.138325
	ENSG00000169884	WNT10B	1.11477	0.105586		ENSG00000178804	H1-8	-1.50912	0.212324
	ENSG00000239697	TNFSF12	1.11477	0.105586		ENSG00000178821	TMEM52	-1.47427	0.138325
	ENSG00000073282	TP63	1.11437	0.144429		ENSG00000178826	TMEM139	-1.07784	0.0997954
	ENSG00000104369	JPH1	1.11225	0.308069		ENSG00000178882	RFLNA	-1.0102	0.13423
	ENSG00000106013	ANKRD7	1.11197	0.0837714		ENSG00000178965	ERICH3	-1.36065	0.136858
	ENSG00000145824	CXCL14	1.11064	0.389489		ENSG00000179213	SIGLECL1	-1.7785	0.363672
	ENSG00000068615	REEP1	1.10868	0.0722384		ENSG00000179403	VWA1	1.10805	0.219398
	ENSG00000183578	TNFAIP8L3	1.10831	0.195597		ENSG00000179468	OR9A2	-1.60233	0.317897
	ENSG00000171243	SOSTDC1	1.1074	0.046383		ENSG00000179564	LSMEM2	1.18829	0.118394
	ENSG00000104889	RNASEH2A	1.106	0.0804867		ENSG00000179603	GRM8	1.15101	0.107544
	ENSG00000243725	TTC4	1.10595	0.101068		ENSG00000179715	PCED1B	-1.66797	0.289642
	ENSG00000214575	CPEB1	1.10577	0.409199		ENSG00000179813	FAM216B	1.41022	0.25861
	ENSG00000161920	MED11	1.10548	0.31455		ENSG00000180089	TMEM86B	-1.63019	0.122044
	ENSG00000188467	SLC24A5	1.10531	0.0633763		ENSG00000180155	LYNX1	1.01905	0.111057
	ENSG00000005187	ACSM3	1.10449	0.114106		ENSG00000180210	F2	-1.16136	0.160844
	ENSG00000204301	NOTCH4	1.10418	0.200632		ENSG00000180264	ADGRD2	-1.14709	0.303667
	ENSG00000138378	STAT4	1.10406	0.10071		ENSG00000180332	KCTD4	-1.11893	0.138081
	ENSG00000113319	RASGRF2	1.10366	0.0696761		ENSG00000180537	RNF182	1.99807	0.270342
	ENSG00000198915	RASGEF1A	1.10172	0.0760745		ENSG00000180611	MB21D2	1.00964	0.293128
	ENSG00000147573	TRIM55	1.10097	0.0849523		ENSG00000180767	CHST13	-1.0181	0.0980333
	ENSG00000159917	ZNF235	1.09984	0.14756		ENSG00000180801	ARSJ	-1.80281	0.289642
	ENSG00000182263	FIGN	1.09815	0.0907255		ENSG00000180815	MAP3K15	1.62213	0.453596
	ENSG00000204128	C2orf72	1.09814	0.0978688		ENSG00000180834	MAP6D1	1.68739	0.170253
	ENSG00000163734	CXCL3	1.09724	0.512276		ENSG00000180929	GPR62	-1.01334	0.160844
	ENSG00000186710	CFAP73	1.09643	0.0598794		ENSG00000181004	BBS12	-1.06092	0.126719
	ENSG00000167523	SPATA33	1.09613	0.222915		ENSG00000181031	RPH3AL	-1.73375	0.230456
	ENSG00000101311	FERMT1	1.09427	0.0976332		ENSG00000181240	SLC25A41	-1.45969	0.11433
	ENSG00000141622	ARK2C	1.09237	0.149237		ENSG00000181264	TLCD5	-1.44393	0.222056
	ENSG00000229833	PET100	1.09159	0.194148		ENSG00000181350	LRRC75A	1.09605	0.267636
	ENSG00000011465	DCN	1.09088	0.422929		ENSG00000181541	MAB21L2	1.72711	0.230981
	ENSG00000254440	PBOV1	1.08952	0.0837839		ENSG00000181929	PRKAG1	-1.19208	0.112507
	ENSG00000080573	COL5A3	1.08848	0.429396		ENSG00000181965	NEUROG1	1.02034	0.335874
	ENSG00000128965	CHAC1	1.08767	0.300318		ENSG00000182175	RGMA	-1.26702	0.289642
	ENSG00000151651	ADAM8	1.08702	0.174309		ENSG00000182240	BACE2	-1.1086	0.0953473
	ENSG00000189227	C15orf61	1.08671	0.232696		ENSG00000182264	IZUMO1	1.56979	0.168329
	ENSG00000112655	PTK7	1.08664	0.0722384		ENSG00000182329	KIAA2012	-2.40489	0.362563
	ENSG00000103034	NDRG4	1.08653	0.134373		ENSG00000182508	LHFPL1	-1.06868	0.161314
	ENSG00000165972	CCDC38	1.08633	0.0722384		ENSG00000182533	CAV3	-1.11748	0.127902
	ENSG00000174944	P2RY14	1.08633	0.0722384		ENSG00000182557	SPNS3	-1.04083	0.276776
	ENSG00000187699	C2orf88	1.08619	0.133312		ENSG00000182583	VCX	-1.42549	0.134062
	ENSG00000165995	CACNB2	1.08595	0.109481		ENSG00000182676	PPP1R27	-1.24946	0.0699416
	ENSG00000106511	MEOX2	1.08586	0.488308		ENSG00000182712	CMC4	-1.48494	0.262548
	ENSG00000061918	GUCY1B1	1.0821	0.184781		ENSG00000182732	RGS6	-1.60233	0.317897
	ENSG00000164037	SLC9B1	1.08089	0.15836		ENSG00000182759	MAFA	1.18331	0.22622
	ENSG00000137501	SYTL2	1.08022	0.317042		ENSG00000182795	C1orf116	-1.14709	0.303667
	ENSG00000106571	GLI3	1.07961	0.105586		ENSG00000183111	ARHGEF37	1.00126	0.146107
	ENSG00000213204		1.079	0.0758903		ENSG00000183150	GPR19	1.83786	0.294075
	ENSG00000103740	ACSBG1	1.07881	0.0781892		ENSG00000183153	GJD3	2.43757	0.508714
	ENSG00000163126	ANKRD23	1.07771	0.126295		ENSG00000183186	C2CD4C	1.04116	0.11916
	ENSG00000130307	USHBP1	1.07713	0.0825617		ENSG00000183248	PRR36	-1.95524	0.206822
	ENSG00000171126	KCNG3	1.07684	0.212327		ENSG00000183317	EPHA10	-1.43938	0.277938
	ENSG00000171217	CLDN20	1.07675	0.105586		ENSG00000183549	ACSM5	-1.60233	0.317897
	ENSG00000131400	NAPSA	1.07665	0.126512		ENSG00000183638	RP1L1	-1.48494	0.262548
	ENSG00000163554	SPTA1	1.07649	0.11296		ENSG00000183691	NOG	1.51328	0.21709
	ENSG00000163632	C3orf49	1.07564	0.116125		ENSG00000183742	MACC1	1.33457	0.214311
	ENSG00000139988	RDH12	1.0756	0.124473		ENSG00000183775	KCTD16	-1.80281	0.289642
	ENSG00000276368	H2AC14	1.07435	0.515396		ENSG00000183783	KCTD8	1.53722	0.255525
	ENSG00000128641	MYO1B	1.07416	0.422929		ENSG00000183785	TUBA8	1.23387	0.0978873
	ENSG00000256537	SMIM10L1	1.0728	0.235229		ENSG00000183801	OLFML1	-1.60698	0.108849
	ENSG00000075886	TUBA3D	1.07262	0.0731083		ENSG00000183813	CCR4	-1.14709	0.303667
	ENSG00000185942	NKAIN3	1.07248	0.134373		ENSG00000183833	CFAP91	-1.56471	0.146458
	ENSG00000174514	MFSD4A	1.07132	0.217106		ENSG00000183908	LRRC55	1.16759	0.139015
	ENSG00000105088	OLFM2	1.07038	0.0819631		ENSG00000183960	KCNH8	-1.76748	0.289642
	ENSG00000204290	BTNL2	1.06984	0.0993516		ENSG00000183977	PP2D1	1.54373	0.199886
	ENSG00000137274	BPHL	1.06974	0.0551522		ENSG00000184005	ST6GALNAC3	-1.31926	0.21709
	ENSG00000184162	NR2C2AP	1.06834	0.291861		ENSG00000184113	CLDN5	-1.86152	0.355286
	ENSG00000198225	FKBP1C	1.06717	0.263569		ENSG00000184254	ALDH1A3	-2.66221	0.262721
	ENSG00000169402	RSPH10B2	1.06609	0.051151		ENSG00000184368	MAP7D2	1.04248	0.12424
	ENSG00000196353	CPNE4	1.06154	0.446124		ENSG00000184389	A3GALT2	-1.31926	0.21709
	ENSG00000163376	KBTBD8	1.0613	0.302853		ENSG00000184599	TAFA3	1.42182	0.408998
	ENSG00000027075	PRKCH	1.06112	0.492596		ENSG00000184611	KCNH7	-1.60233	0.317897
	ENSG00000026036	RTEL1-TNFRSF6B	1.05956	0.422929		ENSG00000184613	NELL2	-1.31448	0.137259
	ENSG00000140839	CLEC18B	1.05949	0.0722384		ENSG00000184719	RNLS	1.20258	0.359169
	ENSG00000113657	DPYSL3	1.05903	0.0696761		ENSG00000184792	OSBP2	-1.16025	0.255525
	ENSG00000175946	KLHL38	1.05895	0.0995237		ENSG00000184923	NUTM2A	-1.35656	0.1083
	ENSG00000127774	EMC6	1.05881	0.105586		ENSG00000185013	NT5C1B	-1.14709	0.303667
	ENSG00000126861	OMG	1.05806	0.335249		ENSG00000185038	MROH2A	1.50471	0.0978873
	ENSG00000112245	PTP4A1	1.05798	0.0861		ENSG00000185040	SPDYE16	1.30773	0.134446
	ENSG00000048462	TNFRSF17	1.05531	0.106162		ENSG00000185155	MIXL1	-1.44732	0.172484
	ENSG00000184613	NELL2	1.05523	0.0992171		ENSG00000185156	MFSD6L	-1.00731	0.180423
	ENSG00000139220	PPFIA2	1.05513	0.26548		ENSG00000185345	PRKN	-1.06129	0.124624
	ENSG00000180263	FGD6	1.0546	0.223503		ENSG00000185442	FAM174B	-1.13343	0.336748
	ENSG00000127530	OR7C1	1.05401	0.174309		ENSG00000185518	SV2B	-1.38153	0.362563
	ENSG00000174672	BRSK2	1.05332	0.0734239		ENSG00000185522	LMNTD2	1.05261	0.359169
	ENSG00000185527	PDE6G	1.05219	0.105586		ENSG00000185523	SPATA45	-1.36065	0.136858
	ENSG00000254505	CHMP4A	1.05088	0.0660298		ENSG00000185585	OLFML2A	-1.59944	0.266124
	ENSG00000254206	NPIPB11	1.04992	0.107169		ENSG00000185640	KRT79	1.97379	0.362563
	ENSG00000166323	C11orf65	1.04878	0.217856		ENSG00000185739	SRL	-1.60233	0.317897
	ENSG00000000003	TSPAN6	1.04642	0.232704		ENSG00000185758	CLDN24	-1.33217	0.132754
	ENSG00000169314	C22orf15	1.04502	0.0972511		ENSG00000185760	KCNQ5	1.15108	0.0895757
	ENSG00000189045	ANKDD1B	1.04379	0.0917225		ENSG00000185974	GRK1	-1.06868	0.161314
	ENSG00000160401	CFAP157	1.04264	0.266877		ENSG00000186105	LRRC70	-1.19392	0.146458
	ENSG00000188505	NCCRP1	1.03967	0.25148		ENSG00000186136	TAS2R42	-1.57728	0.470839
	ENSG00000090530	P3H2	1.0387	0.481126		ENSG00000186188	FFAR4	-3.2989	0.289642
	ENSG00000136371	MTHFS	1.03606	0.249683		ENSG00000186197	EDARADD	1.41978	0.140723
	ENSG00000164900	GBX1	1.03518	0.156099		ENSG00000186326	RGS9BP	-1.16136	0.160844
	ENSG00000160224	AIRE	1.03447	0.084107		ENSG00000186439	TRDN	-1.57728	0.470839
	ENSG00000168874	ATOH8	1.03432	0.34158		ENSG00000186496	ZNF396	-1.09882	0.0670367
	ENSG00000092295	TGM1	1.03405	0.158313		ENSG00000186510	CLCNKA	-1.19597	0.115626
	ENSG00000165905	LARGE2	1.03315	0.0837839		ENSG00000186583	SPATC1	1.14344	0.0867474
	ENSG00000100557	CCDC198	1.03247	0.446124		ENSG00000186710	CFAP73	1.46983	0.164721
	ENSG00000114786	ABHD14A-ACY1	1.03247	0.446124		ENSG00000186714	CCDC73	-1.14709	0.303667
	ENSG00000135100	HNF1A	1.03247	0.446124		ENSG00000186827	TNFRSF4	-1.39721	0.126066
	ENSG00000142609	CFAP74	1.03247	0.446124		ENSG00000186867	QRFPR	1.00079	0.0631549
	ENSG00000151838	CCDC175	1.03247	0.446124		ENSG00000186912	P2RY4	2.17355	0.331793
	ENSG00000158578	ALAS2	1.03247	0.446124		ENSG00000186994	KANK3	2.06539	0.249767
	ENSG00000159713	TPPP3	1.03247	0.446124		ENSG00000187003	ACTL7A	-1.01835	0.113914
	ENSG00000165810	BTNL9	1.03247	0.446124		ENSG00000187054	TMPRSS11A	-1.14709	0.303667
	ENSG00000168959	GRM5	1.03247	0.446124		ENSG00000187105	HEATR4	-1.63921	0.320078
	ENSG00000171489	SPACA5	1.03247	0.446124		ENSG00000187122	SLIT1	-1.92989	0.223611
	ENSG00000174059	CD34	1.03247	0.446124		ENSG00000187135	VSTM2B	1.15101	0.107544
	ENSG00000176971	FIBIN	1.03247	0.446124		ENSG00000187474	FPR3	-1.04692	0.153569
	ENSG00000180801	ARSJ	1.03247	0.446124		ENSG00000187475	H1-6	2.77842	0.482875
	ENSG00000188778	ADRB3	1.03247	0.446124		ENSG00000187486	KCNJ11	1.32266	0.247697
	ENSG00000203870	SMIM9	1.03247	0.446124		ENSG00000187537	POTEG	-1.81576	0.178089
	ENSG00000205572	SERF1B	1.03247	0.446124		ENSG00000187559	FOXD4L3	-1.14709	0.303667
	ENSG00000225805	DEFB131B	1.03247	0.446124		ENSG00000187583	PLEKHN1	1.5888	0.195202
	ENSG00000261857	MIA	1.03247	0.446124		ENSG00000187607	ZNF286A	1.71222	0.150316
	ENSG00000274808	TBC1D3B	1.03247	0.446124		ENSG00000187627	RGPD1	1.44027	0.336099
	ENSG00000285458		1.03247	0.446124		ENSG00000187783	TMEM72	2.41547	0.3716
	ENSG00000198841	KTI12	1.03218	0.127176		ENSG00000187824	TMEM220	-1.43789	0.175488
	ENSG00000226742	HSBP1L1	1.03179	0.233245		ENSG00000187848	P2RX2	-1.32313	0.122698
	ENSG00000274512	TBC1D3L	1.03137	0.0505844		ENSG00000187902	SHISA7	2.15901	0.3716
	ENSG00000248483	POU5F2	1.03136	0.179738		ENSG00000187912	CLEC17A	1.09402	0.0779884
	ENSG00000119698	PPP4R4	1.03077	0.424869		ENSG00000188015	S100A3	1.3032	0.32301
	ENSG00000180855	ZNF443	1.02854	0.139283		ENSG00000188026	RILPL1	1.14694	0.0709973
	ENSG00000188585	CLEC20A	1.028	0.0492862		ENSG00000188032	C19orf67	2.04515	0.438632
	ENSG00000141519	CCDC40	1.0274	0.0562651		ENSG00000188039	NWD1	-1.34574	0.211688
	ENSG00000062038	CDH3	1.02671	0.0819631		ENSG00000188064	WNT7B	2.3097	0.393503
	ENSG00000100373	UPK3A	1.02671	0.0819631		ENSG00000188219	POTEE	-1.6671	0.154317
	ENSG00000102924	CBLN1	1.02671	0.0819631		ENSG00000188227	ZNF793	-1.53361	0.101011
	ENSG00000142149	HUNK	1.02671	0.0819631		ENSG00000188266	HYKK	-1.32422	0.124745
	ENSG00000150873	C2orf50	1.02671	0.0819631		ENSG00000188282	RUFY4	-1.19173	0.0941345
	ENSG00000153404	PLEKHG4B	1.02671	0.0819631		ENSG00000188290	HES4	1.26623	0.0997954
	ENSG00000153902	LGI4	1.02671	0.0819631		ENSG00000188306	LRRIQ4	-1.06868	0.161314
	ENSG00000163106	HPGDS	1.02671	0.0819631		ENSG00000188338	SLC38A3	-1.442	0.162992
	ENSG00000197273	GUCA2A	1.02671	0.0819631		ENSG00000188375	H3-5	1.09169	0.167357
	ENSG00000206013	IFITM5	1.02671	0.0819631		ENSG00000188389	PDCD1	-1.14709	0.303667
	ENSG00000232838	PET117	1.02671	0.0819631		ENSG00000188396	DYNLT4	-1.06447	0.0720591
	ENSG00000254598	CSNK2A3	1.02671	0.0819631		ENSG00000188404	SELL	-1.12971	0.145642
	ENSG00000273345		1.02671	0.0819631		ENSG00000188501	LCTL	-1.21798	0.130016
	ENSG00000198835	GJC2	1.02582	0.0652906		ENSG00000188620	HMX3	1.08226	0.0993416
	ENSG00000185022	MAFF	1.02547	0.369298		ENSG00000188626	GOLGA8M	-1.06995	0.22694
	ENSG00000160973	FOXH1	1.02508	0.0412146		ENSG00000188687	SLC4A5	-1.89033	0.202922
	ENSG00000070985	TRPM5	1.02501	0.0969679		ENSG00000188710	QRFP	-1.66407	0.336431
	ENSG00000183833	CFAP91	1.0245	0.054905		ENSG00000188766	SPRED3	1.19084	0.111771
	ENSG00000120457	KCNJ5	1.02195	0.0796594		ENSG00000188771	PLET1	-1.91849	0.373103
	ENSG00000137273	FOXF2	1.01989	0.0635589		ENSG00000188816	HMX2	-1.57728	0.470839
	ENSG00000109339	MAPK10	1.01819	0.182034		ENSG00000188820	CALHM6	-1.65867	0.139136
	ENSG00000286905		1.0154	0.136249		ENSG00000188886	ASTL	-1.53218	0.289642
	ENSG00000009724	MASP2	1.01455	0.0668604		ENSG00000188992	LIPI	1.59707	0.136752
	ENSG00000102024	PLS3	1.01411	0.508866		ENSG00000188993	LRRC66	1.06834	0.330147
	ENSG00000269404	SPIB	1.01407	0.228286		ENSG00000188996	HUS1B	-1.14709	0.303667
	ENSG00000127152	BCL11B	1.01311	0.44177		ENSG00000189129	PLAC9	1.27845	0.110355
	ENSG00000268041	ERFL	1.00922	0.166296		ENSG00000189334	S100A14	-2.90188	0.343576
	ENSG00000131188	PRR7	1.00668	0.174644		ENSG00000189410	SH2D5	-1.019	0.0763688
	ENSG00000174844	DNAH12	1.00508	0.0837839		ENSG00000196289	BECN2	-1.49593	0.139015
	ENSG00000141665	FBXO15	1.00095	0.0500377		ENSG00000196335	STK31	-1.06868	0.161314
	ENSG00000147485	PXDNL	1.00004	0.0849523		ENSG00000196421	C20orf204	-1.22809	0.354556
	ENSG00000184154	LRRC51	-1.00192	0.206626		ENSG00000196433	ASMT	-1.44732	0.172484
	ENSG00000105792	CFAP69	-1.0026	0.133312		ENSG00000196436	NPIPB15	-1.00795	0.106149
	ENSG00000109047	RCVRN	-1.0026	0.133312		ENSG00000196503	ARL9	-2.09898	0.255525
	ENSG00000114547	ROPN1B	-1.0026	0.133312		ENSG00000196517	SLC6A9	1.2709	0.12424
	ENSG00000141639	MAPK4	-1.0026	0.133312		ENSG00000196549	MME	1.29945	0.185668
	ENSG00000168646	AXIN2	-1.0026	0.133312		ENSG00000196660	SLC30A10	-1.19392	0.146458
	ENSG00000172650	AGAP5	-1.0026	0.133312		ENSG00000196754	S100A2	1.38263	0.145262
	ENSG00000180138	CSNK1A1L	-1.0026	0.133312		ENSG00000196778	OR52K1	-1.32411	0.138154
	ENSG00000240204	SMKR1	-1.0026	0.133312		ENSG00000196793	ZNF239	1.69931	0.289642
	ENSG00000268750		-1.0026	0.133312		ENSG00000196834	POTEI	1.06572	0.201803
	ENSG00000269755		-1.0026	0.133312		ENSG00000196862	RGPD4	1.68082	0.303667
	ENSG00000276747	PADI6	-1.0026	0.133312		ENSG00000196876	SCN8A	1.45813	0.129594
	ENSG00000139174	PRICKLE1	-1.00279	0.309217		ENSG00000196972	SMIM10L2B	1.21311	0.164721
	ENSG00000170476	MZB1	-1.00506	0.0480178		ENSG00000197054	ZNF763	-1.49335	0.224388
	ENSG00000169031	COL4A3	-1.00506	0.166296		ENSG00000197272	IL27	-2.14418	0.181136
	ENSG00000165462	PHOX2A	-1.00528	0.0883198		ENSG00000197380	DACT3	1.26944	0.182999
	ENSG00000235169	SMIM1	-1.00661	0.173538		ENSG00000197520	FAM177B	1.25507	0.0997954
	ENSG00000230657	PRB4	-1.00713	0.056513		ENSG00000197557	IFT70A	1.32492	0.244723
	ENSG00000177575	CD163	-1.00728	0.407021		ENSG00000197632	SERPINB2	-2.12845	0.305991
	ENSG00000178449	COX14	-1.0084	0.174644		ENSG00000197653	DNAH10	-1.82002	0.154317
	ENSG00000159625	DRC7	-1.00879	0.0532326		ENSG00000197822	OCLN	-1.28956	0.186184
	ENSG00000169583	CLIC3	-1.01247	0.0722384		ENSG00000197935	ZNF311	1.21928	0.195202
	ENSG00000147655	RSPO2	-1.01258	0.0828339		ENSG00000197978	GOLGA6L9	-2.2114	0.341295
	ENSG00000101695	RNF125	-1.01274	0.348119		ENSG00000198077	CYP2A7	-1.3604	0.213849
	ENSG00000115841	RMDN2	-1.01277	0.166296		ENSG00000198125	MB	-1.14709	0.303667
	ENSG00000115648	MLPH	-1.01966	0.0597825		ENSG00000198185	ZNF334	1.1383	0.106149
	ENSG00000204136	GGTA1	-1.02136	0.0512709		ENSG00000198203	SULT1C2	-1.36826	0.213042
	ENSG00000124593		-1.02172	0.348119		ENSG00000198225	FKBP1C	-1.1144	0.316713
	ENSG00000161643	SIGLEC16	-1.02427	0.127269		ENSG00000198286	CARD11	-1.60233	0.317897
	ENSG00000174038	C9orf131	-1.02665	0.0849523		ENSG00000198440	ZNF583	1.11702	0.289642
	ENSG00000143340	FAM163A	-1.02745	0.0482407		ENSG00000198483	ANKRD35	-1.44874	0.362914
	ENSG00000125864	BFSP1	-1.02746	0.109185		ENSG00000198513	ATL1	-1.29872	0.347804
	ENSG00000141434	MEP1B	-1.02746	0.109185		ENSG00000198633	ZNF534	-1.08038	0.10434
	ENSG00000152592	DMP1	-1.02746	0.109185		ENSG00000198758	EPS8L3	-1.07087	0.128599
	ENSG00000178021	TSPYL6	-1.02746	0.109185		ENSG00000198768	APCDD1L	1.48552	0.336748
	ENSG00000180934	OR56A1	-1.02746	0.109185		ENSG00000198780	FAM169A	-2.24537	0.290957
	ENSG00000283755	CPHXL	-1.02746	0.109185		ENSG00000198821	CD247	-1.32943	0.100153
	ENSG00000120729	MYOT	-1.0278	0.0819631		ENSG00000198842	STYXL2	-2.19413	0.289642
	ENSG00000158955	WNT9B	-1.03081	0.0961735		ENSG00000198873	GRK5	-1.15346	0.139015
	ENSG00000111319	SCNN1A	-1.03209	0.0931574		ENSG00000198885	ITPRIPL1	-1.67916	0.14215
	ENSG00000112799	LY86	-1.03241	0.309217		ENSG00000198948	MFAP3L	2.19993	0.282858
	ENSG00000154734	ADAMTS1	-1.03552	0.208951		ENSG00000198964	SGMS1	-1.05281	0.238075
	ENSG00000143257	NR1I3	-1.03611	0.150602		ENSG00000203685	STUM	2.09257	0.332491
	ENSG00000021300	PLEKHB1	-1.03648	0.070015		ENSG00000203737	GPR52	1.49986	0.289642
	ENSG00000283930	PLD5P1	-1.03731	0.0758903		ENSG00000203772	SPRN	-1.73406	0.178832
	ENSG00000171051	FPR1	-1.04482	0.303135		ENSG00000203778	FAM229B	1.44554	0.142588
	ENSG00000171786	NHLH1	-1.04647	0.0849523		ENSG00000203791	EEF1AKMT2	1.06087	0.19254
	ENSG00000188739	RBM34	-1.04719	0.0431278		ENSG00000203872	C6orf163	1.11116	0.449521
	ENSG00000009950	MLXIPL	-1.0495	0.124473		ENSG00000204052	LRRC73	2.36399	0.317897
	ENSG00000163803	PLB1	-1.04993	0.351641		ENSG00000204086	RPA4	1.67277	0.158899
	ENSG00000102796	DHRS12	-1.05047	0.221277		ENSG00000204131	NHSL2	-1.35662	0.3716
	ENSG00000189350	TOGARAM2	-1.05067	0.0547981		ENSG00000204219	TCEA3	-2.4895	0.362563
	ENSG00000182685	BRICD5	-1.05347	0.105586		ENSG00000204228	HSD17B8	1.17782	0.336431
	ENSG00000065609	SNAP91	-1.05747	0.105586		ENSG00000204262	COL5A2	-1.06256	0.111771
	ENSG00000072422	RHOBTB1	-1.05845	0.278141		ENSG00000204287	HLA-DRA	1.12523	0.127902
	ENSG00000118004	COLEC11	-1.06184	0.260578		ENSG00000204290	BTNL2	-1.59025	0.126678
	ENSG00000153982	GDPD1	-1.06275	0.198236		ENSG00000204381	LAYN	1.35747	0.289642
	ENSG00000004799	PDK4	-1.06385	0.0883572		ENSG00000204396	VWA7	-1.53132	0.134446
	ENSG00000119737	GPR75	-1.06647	0.0939588		ENSG00000204420	MPIG6B	-1.83698	0.154497
	ENSG00000149488	TMC2	-1.06651	0.120079		ENSG00000204428	LY6G5C	-1.04524	0.202839
	ENSG00000181929	PRKAG1	-1.06758	0.054905		ENSG00000204511	MCCD1	1.207	0.159983
	ENSG00000106031	HOXA13	-1.06801	0.496367		ENSG00000204653	ASPDH	1.03136	0.201151
	ENSG00000043591	ADRB1	-1.06913	0.291861		ENSG00000204695	OR14J1	-1.11748	0.127902
	ENSG00000128203	ASPHD2	-1.07005	0.133312		ENSG00000204869	IGFL4	-1.14709	0.303667
	ENSG00000180592	SKIDA1	-1.07149	0.166296		ENSG00000204882	GPR20	-1.14709	0.303667
	ENSG00000176909	MAMSTR	-1.07199	0.0931574		ENSG00000204909	SPINK9	1.40686	0.138154
	ENSG00000261794	GOLGA8H	-1.07283	0.326009		ENSG00000204930	FAM221B	-1.20761	0.0891342
	ENSG00000187474	FPR3	-1.07326	0.153981		ENSG00000205002	AARD	1.9965	0.160844
	ENSG00000153714	LURAP1L	-1.07402	0.156685		ENSG00000205078	SYCE1L	1.63898	0.22814
	ENSG00000156574	NODAL	-1.07577	0.0496241		ENSG00000205089	CCNI2	-2.52654	0.421078
	ENSG00000196296	ATP2A1	-1.07806	0.105586		ENSG00000205129	CFAP96	-1.87301	0.136752
	ENSG00000212807	OR2A42	-1.07854	0.136249		ENSG00000205177	C11orf91	-1.69094	0.204075
	ENSG00000170222	ADPRM	-1.07999	0.233636		ENSG00000205209	SCGB2B2	1.41719	0.155155
	ENSG00000041353	RAB27B	-1.08046	0.134373		ENSG00000205517	RGL3	-2.4908	0.303667
	ENSG00000136842	TMOD1	-1.08191	0.105586		ENSG00000205639	MFSD2B	-1.09731	0.408998
	ENSG00000205929	C21orf62	-1.08191	0.105586		ENSG00000205702	CYP2D7	1.39793	0.289642
	ENSG00000023171	GRAMD1B	-1.08232	0.291861		ENSG00000205795	CYS1	1.1345	0.230456
	ENSG00000135363	LMO2	-1.08828	0.258736		ENSG00000205838	TTC23L	-1.63551	0.204631
	ENSG00000156103	MMP16	-1.09051	0.0778566		ENSG00000205856	C22orf42	1.90214	0.251745
	ENSG00000143226	FCGR2A	-1.0915	0.282014		ENSG00000205929	C21orf62	-1.77814	0.317897
	ENSG00000090554	FLT3LG	-1.09193	0.105586		ENSG00000205978	NYNRIN	-1.08711	0.359169
	ENSG00000163576	EFHB	-1.09193	0.105586		ENSG00000206127	GOLGA8O	-1.63423	0.354556
	ENSG00000170807	LMOD2	-1.09193	0.105586		ENSG00000206140	TMEM191C	1.52016	0.161865
	ENSG00000015568	RGPD5	-1.09201	0.0722384		ENSG00000206150	RNASE13	-1.14709	0.303667
	ENSG00000172508	CARNS1	-1.0921	0.0763356		ENSG00000206199	ANKUB1	1.02486	0.447272
	ENSG00000166821	PEX11A	-1.09344	0.0490519		ENSG00000206531	CD200R1L	1.76096	0.182999
	ENSG00000168421	RHOH	-1.09356	0.160967		ENSG00000212933	KRTAP12-4	-1.10551	0.0997954
	ENSG00000159374	M1AP	-1.09379	0.0593398		ENSG00000213085	CFAP45	-1.46069	0.164721
	ENSG00000204385	SLC44A4	-1.09499	0.0907255		ENSG00000213123	DYNLT2B	-1.34883	0.204631
	ENSG00000140022	STON2	-1.09524	0.300318		ENSG00000213185	FAM24B	1.60502	0.201803
	ENSG00000099365	STX1B	-1.09665	0.146064		ENSG00000213203	GIMAP1	-1.57802	0.375113
	ENSG00000197576	HOXA4	-1.09723	0.101482		ENSG00000213265	TSGA13	-1.93067	0.317897
	ENSG00000249437	NAIP	-1.09732	0.104517		ENSG00000213413	PVRIG	1.40485	0.175976
	ENSG00000107438	PDLIM1	-1.09735	0.194191		ENSG00000213471	TTLL13	-1.23985	0.306689
	ENSG00000248712	CCDC153	-1.09831	0.0853203		ENSG00000213892	CEACAM16	1.16349	0.129594
	ENSG00000205702	CYP2D7	-1.09846	0.49846		ENSG00000213901	SLC23A3	1.46587	0.303667
	ENSG00000150048	CLEC1A	-1.09952	0.119918		ENSG00000213977	TAX1BP3	-1.28656	0.139015
	ENSG00000167191	GPRC5B	-1.10167	0.156598		ENSG00000214128	TMEM213	-1.14709	0.303667
	ENSG00000166573	GALR1	-1.10357	0.134148		ENSG00000214290	POU2AF3	1.25969	0.277107
	ENSG00000187017	ESPN	-1.10371	0.0931574		ENSG00000214338	SOGA3	1.56444	0.330147
	ENSG00000120949	TNFRSF8	-1.10377	0.07923		ENSG00000214558	ZC3H11C	1.00342	0.0886229
	ENSG00000134285	FKBP11	-1.10402	0.0547981		ENSG00000214944	ARHGEF28	-1.21113	0.0709973
	ENSG00000124191	TOX2	-1.10418	0.335249		ENSG00000215182	MUC5AC	3.63635	0.266095
	ENSG00000116299	ELAPOR1	-1.10491	0.0989729		ENSG00000215277	RNF212B	-1.06457	0.110355
	ENSG00000118971	CCND2	-1.1059	0.134373		ENSG00000215788	TNFRSF25	1.95992	0.298294
	ENSG00000168356	SCN11A	-1.1059	0.134373		ENSG00000215845	TSTD1	-1.32577	0.125941
	ENSG00000182326	C1S	-1.1059	0.134373		ENSG00000216588	IGSF23	-1.40685	0.108146
	ENSG00000242852	ZNF709	-1.1059	0.134373		ENSG00000221890	NPTXR	-1.04849	0.305991
	ENSG00000119636	BBOF1	-1.10605	0.0600898		ENSG00000223953	C1QTNF5	1.00356	0.101011
	ENSG00000176092	CRYBG2	-1.1061	0.054905		ENSG00000224712	NPIPA3	-1.34681	0.164721
	ENSG00000130487	KLHDC7B	-1.10629	0.0803967		ENSG00000225968	ELFN1	1.25365	0.215474
	ENSG00000166833	NAV2	-1.10629	0.0803967		ENSG00000226763	SRRM5	1.60542	0.157683
	ENSG00000110076	NRXN2	-1.1084	0.194059		ENSG00000226887	ERVMER34-1	-1.47674	0.139015
	ENSG00000157999	ANKRD61	-1.1085	0.27091		ENSG00000230054	TEX53	-1.66702	0.139015
	ENSG00000125735	TNFSF14	-1.11093	0.4902		ENSG00000231256	CFAP97D1	1.48552	0.336748
	ENSG00000130592	LSP1	-1.1114	0.315965		ENSG00000232268	OR52I1	-1.11748	0.127902
	ENSG00000289027		-1.1148	0.0675259		ENSG00000232859	LYRM9	-1.1708	0.453596
	ENSG00000289690		-1.11562	0.0685969		ENSG00000233608	TWIST2	-1.30951	0.0834566
	ENSG00000139173	TMEM117	-1.11607	0.236198		ENSG00000235718	MFRP	-1.26245	0.154169
	ENSG00000181773	GPR3	-1.11703	0.264265		ENSG00000236032	OR5H14	-1.78214	0.296196
	ENSG00000168454	TXNDC2	-1.11754	0.096935		ENSG00000236279	CLEC2L	-1.11748	0.127902
	ENSG00000110002	VWA5A	-1.11862	0.295671		ENSG00000237452	MEIOSIN	-1.98693	0.210608
	ENSG00000163833	FBXO40	-1.1206	0.119861		ENSG00000237541	HLA-DQA2	1.04248	0.12424
	ENSG00000254413	CHKB-CPT1B	-1.12107	0.0896589		ENSG00000237621	OR9A1P	-1.14709	0.303667
	ENSG00000142549	IGLON5	-1.12178	0.147194		ENSG00000237693	IRGM	1.17878	0.154521
	ENSG00000167105	TMEM92	-1.12181	0.128953		ENSG00000239264	TXNDC5	1.17293	0.127902
	ENSG00000168081	PNOC	-1.12606	0.0721002		ENSG00000239382	ALKBH6	-1.21607	0.21709
	ENSG00000176383	B3GNT4	-1.12722	0.104657		ENSG00000239642	MEIKIN	-1.57728	0.470839
	ENSG00000147576	ADHFE1	-1.12771	0.11432		ENSG00000240204	SMKR1	-1.14709	0.303667
	ENSG00000107147	KCNT1	-1.12889	0.0849523		ENSG00000240303	ACAD11	1.48709	0.195202
	ENSG00000148357	HMCN2	-1.12889	0.0849523		ENSG00000240891	PLCXD2	-1.80329	0.470839
	ENSG00000162877	PM20D1	-1.12889	0.0849523		ENSG00000241360	PDXP	1.10163	0.358554
	ENSG00000166257	SCN3B	-1.12889	0.0849523		ENSG00000241404	EGFL8	-1.57728	0.470839
	ENSG00000171174	RBKS	-1.13079	0.115061		ENSG00000242252	BGLAP	-1.14709	0.303667
	ENSG00000134716	CYP2J2	-1.13197	0.153622		ENSG00000242265	PEG10	1.30109	0.139015
	ENSG00000261052	SULT1A3	-1.13197	0.153622		ENSG00000242419	PCDHGC4	-2.26405	0.359169
	ENSG00000286001		-1.13197	0.153622		ENSG00000242574	HLA-DMB	-1.49459	0.197942
	ENSG00000282608	ADORA3	-1.13449	0.375397		ENSG00000242950	ERVW-1	-1.20677	0.249266
	ENSG00000181016	LSMEM1	-1.13479	0.107169		ENSG00000243244	STON1	1.42235	0.438632
	ENSG00000127951	FGL2	-1.13697	0.300318		ENSG00000243284	VSIG8	-1.87649	0.221874
	ENSG00000065675	PRKCQ	-1.14036	0.0824985		ENSG00000243708	PLA2G4B	1.04341	0.222056
	ENSG00000156886	ITGAD	-1.14036	0.0824985		ENSG00000243709	LEFTY1	-1.14709	0.303667
	ENSG00000204882	GPR20	-1.14406	0.0978688		ENSG00000243896	OR2A7	-1.32594	0.171772
	ENSG00000256061	DNAAF4	-1.14647	0.109481		ENSG00000243910	TUBA4B	-1.63515	0.273489
	ENSG00000213203	GIMAP1	-1.14702	0.121834		ENSG00000243978	RTL9	-1.06355	0.127677
	ENSG00000101440	ASIP	-1.15001	0.0814712		ENSG00000244219	TMEM225B	-2.16168	0.289642
	ENSG00000163884	KLF15	-1.15061	0.194816		ENSG00000244486	SCARF2	1.24303	0.139015
	ENSG00000159640	ACE	-1.15245	0.205751		ENSG00000244607	CCDC13	-1.59214	0.164885
	ENSG00000121933	TMIGD3	-1.15511	0.221823		ENSG00000244731	C4A	-1.32731	0.0911275
	ENSG00000152822	GRM1	-1.15817	0.0722384		ENSG00000247595	MISFA	1.36173	0.146458
	ENSG00000206140	TMEM191C	-1.15865	0.0844473		ENSG00000248098	BCKDHA	-1.47076	0.20491
	ENSG00000159618	ADGRG5	-1.15888	0.153622		ENSG00000248919	ATP5MF-PTCD1	1.56979	0.168329
	ENSG00000101327	PDYN	-1.15953	0.0729067		ENSG00000249222	ATP5MGL	1.35232	0.131338
	ENSG00000203730	TEDDM1	-1.16396	0.312664		ENSG00000249240		1.00187	0.147747
	ENSG00000104760	FGL1	-1.16547	0.13289		ENSG00000249624		2.30841	0.447272
	ENSG00000168418	KCNG4	-1.16618	0.0819631		ENSG00000249773		-1.14709	0.303667
	ENSG00000151240	DIP2C	-1.16675	0.056619		ENSG00000249931	GOLGA8K	-1.11748	0.127902
	ENSG00000008735	MAPK8IP2	-1.16855	0.0744068		ENSG00000249961	TERB1	1.48432	0.134446
	ENSG00000152207	CYSLTR2	-1.17091	0.166296		ENSG00000250067	YJEFN3	1.11662	0.411536
	ENSG00000100298	APOBEC3H	-1.17111	0.0722384		ENSG00000250506	CDK3	1.00126	0.146107
	ENSG00000187959	CPSF4L	-1.17134	0.105586		ENSG00000250878	METTL21EP	-1.2514	0.123157
	ENSG00000258083	OR9A4	-1.17183	0.155993		ENSG00000251201	TMED7-TICAM2	-1.14709	0.303667
	ENSG00000158296	SLC13A3	-1.17636	0.0862634		ENSG00000251287	ALG1L2	-1.89657	0.199633
	ENSG00000163564	PYHIN1	-1.18101	0.0813		ENSG00000253537	PCDHGA7	-1.14709	0.303667
	ENSG00000162747	FCGR3B	-1.18192	0.217106		ENSG00000253598	SLC10A5	2.44575	0.343576
	ENSG00000205089	CCNI2	-1.18192	0.217106		ENSG00000253731	PCDHGA6	-1.26606	0.0813978
	ENSG00000257446	ZNF878	-1.18215	0.122093		ENSG00000253910	PCDHGB2	1.17422	0.183328
	ENSG00000118137	APOA1	-1.18234	0.105586		ENSG00000254122	PCDHGB7	1.05992	0.187869
	ENSG00000163352	LENEP	-1.18421	0.41268		ENSG00000254521	SIGLEC12	1.76249	0.164721
	ENSG00000182327	GLTPD2	-1.18575	0.0915617		ENSG00000254598	CSNK2A3	-1.20137	0.250178
	ENSG00000205221	VIT	-1.18747	0.122637		ENSG00000254788	CKLF-CMTM1	1.62583	0.134446
	ENSG00000179476	C14orf28	-1.19024	0.0722384		ENSG00000255151	GLYATL1B	-1.14709	0.303667
	ENSG00000155093	PTPRN2	-1.19127	0.194059		ENSG00000255274	SMIM35	-1.13544	0.114231
	ENSG00000131778	CHD1L	-1.19216	0.220765		ENSG00000256053	COA8	-1.24986	0.362563
	ENSG00000128591	FLNC	-1.19365	0.109957		ENSG00000256061	DNAAF4	1.72824	0.275825
	ENSG00000125246	CLYBL	-1.19447	0.114106		ENSG00000256436	TAS2R31	-1.5167	0.362563
	ENSG00000077092	RARB	-1.19475	0.105586		ENSG00000256671	LIMS4	1.31739	0.166192
	ENSG00000198483	ANKRD35	-1.19791	0.352063		ENSG00000256806	C17orf100	-2.33893	0.280886
	ENSG00000170439	TMT1B	-1.19863	0.162152		ENSG00000257065		1.00594	0.0971716
	ENSG00000067606	PRKCZ	-1.19883	0.407481		ENSG00000257594	GALNT4	-1.50611	0.479706
	ENSG00000137491	SLCO2B1	-1.20047	0.521909		ENSG00000257743	MGAM2	-1.84459	0.241274
	ENSG00000176222	ZNF404	-1.20062	0.133258		ENSG00000258555	SPECC1L-ADORA2A	-1.01334	0.160844
	ENSG00000140090	SLC24A4	-1.20334	0.1482		ENSG00000258659	TRIM34	-2.12319	0.372876
	ENSG00000164185	ZNF474	-1.20568	0.0633677		ENSG00000258674		-1.03918	0.0878634
	ENSG00000154620	TMSB4Y	-1.20582	0.0734162		ENSG00000259224	SLC35G6	-1.19491	0.070248
	ENSG00000165164	CFAP47	-1.2065	0.11629		ENSG00000259316		-1.17214	0.118016
	ENSG00000248643	RBM14-RBM4	-1.20767	0.283218		ENSG00000259529		-1.54536	0.135203
	ENSG00000182732	RGS6	-1.21085	0.0877187		ENSG00000260027	HOXB7	1.68957	0.289642
	ENSG00000255561	FDXACB1	-1.21403	0.0551522		ENSG00000260342		-1.14709	0.303667
	ENSG00000204428	LY6G5C	-1.21598	0.0512709		ENSG00000260643		-1.31612	0.118719
	ENSG00000162817	C1orf115	-1.21707	0.0678117		ENSG00000260729		2.84498	0.508714
	ENSG00000079841	RIMS1	-1.21745	0.0602938		ENSG00000261308	FIGNL2	1.06246	0.127902
	ENSG00000109072	VTN	-1.21803	0.300318		ENSG00000261341	SMIM47	-1.50717	0.142961
	ENSG00000064205	CCN5	-1.21962	0.134373		ENSG00000261678	SCRT1	-1.49733	0.131374
	ENSG00000171596	NMUR1	-1.22213	0.0847462		ENSG00000261701	HPR	-2.25539	0.30061
	ENSG00000197208	SLC22A4	-1.22262	0.396311		ENSG00000261732		1.17512	0.0750069
	ENSG00000138741	TRPC3	-1.22539	0.221579		ENSG00000261739	GOLGA8S	-1.70811	0.237856
	ENSG00000133317	LGALS12	-1.22644	0.0763356		ENSG00000261857	MIA	-1.7785	0.363672
	ENSG00000129744	ART1	-1.22708	0.107169		ENSG00000262152	GREP1	-1.57728	0.470839
	ENSG00000253910	PCDHGB2	-1.22708	0.107169		ENSG00000262209	PCDHGB3	-1.50823	0.119189
	ENSG00000186496	ZNF396	-1.22758	0.105586		ENSG00000262576	PCDHGA4	-1.57072	0.177171
	ENSG00000129159	KCNC1	-1.22768	0.0537573		ENSG00000262655	SPON1	1.8532	0.359169
	ENSG00000150054	MPP7	-1.23043	0.151746		ENSG00000263020		-1.14709	0.303667
	ENSG00000147255	IGSF1	-1.23077	0.0840342		ENSG00000263961	RHEX	-1.3642	0.153199
	ENSG00000183921	SDR42E2	-1.2308	0.0722384		ENSG00000264230	ANXA8L1	-1.01115	0.131338
	ENSG00000101605	MYOM1	-1.23157	0.230424		ENSG00000265190	ANXA8	-1.11748	0.127902
	ENSG00000103154	NECAB2	-1.23181	0.133312		ENSG00000265763	ZNF488	-1.13911	0.176622
	ENSG00000214787	MS4A4E	-1.23435	0.132334		ENSG00000267179		-1.21605	0.178089
	ENSG00000177692	DNAJC28	-1.23536	0.173149		ENSG00000267795	SMIM22	1.65765	0.153569
	ENSG00000138759	FRAS1	-1.2354	0.138961		ENSG00000267855	NDUFA7	1.31386	0.191884
	ENSG00000158865	SLC5A11	-1.2354	0.138961		ENSG00000268041	ERFL	-1.06096	0.0627283
	ENSG00000198336	MYL4	-1.2354	0.138961		ENSG00000268173		-1.11748	0.127902
	ENSG00000274570	SPDYE10	-1.2354	0.138961		ENSG00000268655	SAXO3	2.04828	0.196366
	ENSG00000270011	ZNF559-ZNF177	-1.23567	0.0861		ENSG00000268870		-1.14709	0.303667
	ENSG00000185585	OLFML2A	-1.23604	0.289276		ENSG00000269190	FBXO17	-1.58633	0.211112
	ENSG00000145358	DDIT4L	-1.23698	0.494989		ENSG00000269242		-1.40227	0.290459
	ENSG00000156384	SFR1	-1.2388	0.0518895		ENSG00000269964	MEI4	-1.57728	0.470839
	ENSG00000156414	TDRD9	-1.23898	0.134373		ENSG00000270011	ZNF559-ZNF177	-2.06887	0.303667
	ENSG00000123358	NR4A1	-1.23951	0.189309		ENSG00000270885	RASL10B	-1.57728	0.470839
	ENSG00000109193	SULT1E1	-1.24304	0.0883198		ENSG00000271303	SRXN1	1.10157	0.154157
	ENSG00000120903	CHRNA2	-1.24397	0.309217		ENSG00000272442		-1.37796	0.0854525
	ENSG00000147044	CASK	-1.2445	0.0731083		ENSG00000272573	MUSTN1	1.17984	0.159983
	ENSG00000143452	HORMAD1	-1.24515	0.105586		ENSG00000272636	DOC2B	-1.0102	0.13423
	ENSG00000038945	MSR1	-1.2468	0.393495		ENSG00000272822		-1.70982	0.204823
	ENSG00000122025	FLT3	-1.24934	0.322374		ENSG00000272899	SPMIP1	-1.34346	0.303667
	ENSG00000108786	HSD17B1	-1.25249	0.0804867		ENSG00000273238	TMEM271	-1.48494	0.262548
	ENSG00000120162	MOB3B	-1.25262	0.105586		ENSG00000273294	C1QTNF3-AMACR	-1.57194	0.173925
	ENSG00000187123	LYPD6	-1.25447	0.14227		ENSG00000273706	LHX1	-1.11748	0.127902
	ENSG00000136197	C7orf25	-1.25555	0.105586		ENSG00000274183	H2AB1	1.45076	0.133072
	ENSG00000140543	DET1	-1.25588	0.167265		ENSG00000274529	SEBOX	-1.01131	0.156651
	ENSG00000158856	DMTN	-1.25608	0.134913		ENSG00000274570	SPDYE10	-1.57194	0.173925
	ENSG00000071575	TRIB2	-1.25626	0.464338		ENSG00000274600	RIMBP3B	-1.15592	0.317897
	ENSG00000226690		-1.25663	0.105497		ENSG00000275385	CCL18	-1.22426	0.107071
	ENSG00000288637		-1.25742	0.122298		ENSG00000275954	TBC1D3F	1.48552	0.336748
	ENSG00000143167	GPA33	-1.25782	0.112469		ENSG00000276070	CCL4L2	1.71936	0.476623
	ENSG00000187566	NHLRC1	-1.2616	0.166296		ENSG00000276231	PIK3R6	-1.10806	0.303667
	ENSG00000196872	CRACDL	-1.26333	0.265105		ENSG00000277150	F8A3	1.56929	0.277855
	ENSG00000114737	CISH	-1.26353	0.155149		ENSG00000277200	CCDC92B	1.35863	0.289642
	ENSG00000073754	CD5L	-1.26582	0.114035		ENSG00000277639	CHD9NB	1.03693	0.0776393
	ENSG00000137101	CD72	-1.26605	0.336714		ENSG00000277957	SENP3-EIF4A1	1.74645	0.183774
	ENSG00000091137	SLC26A4	-1.2691	0.116045		ENSG00000278023	RDM1	1.1217	0.35823
	ENSG00000124227	ANKRD60	-1.2691	0.116045		ENSG00000278817		-1.06605	0.111057
	ENSG00000258947	TUBB3	-1.2691	0.116045		ENSG00000280165	PCDH20	-1.14709	0.303667
	ENSG00000262655	SPON1	-1.2691	0.116045		ENSG00000280537		1.43644	0.280886
	ENSG00000280537		-1.2691	0.116045		ENSG00000280670	CCDC163	-1.02982	0.138916
	ENSG00000102001	CACNA1F	-1.27051	0.105073		ENSG00000281106	TMEM272	-1.14709	0.303667
	ENSG00000166503	HDGFL3	-1.27146	0.196435		ENSG00000282608	ADORA3	-1.00809	0.347135
	ENSG00000133106	EPSTI1	-1.27717	0.510143		ENSG00000282936		1.28935	0.303667
	ENSG00000198734	F5	-1.27764	0.0590381		ENSG00000283567	C19orf85	-1.70811	0.237856
	ENSG00000268182	SMIM17	-1.27794	0.101291		ENSG00000283644	ETDC	-1.48795	0.176622
	ENSG00000125872	LRRN4	-1.2781	0.0773973		ENSG00000283765		1.30002	0.138154
	ENSG00000163083	INHBB	-1.28518	0.105586		ENSG00000283787	PRR33	-2.21564	0.214311
	ENSG00000169436	COL22A1	-1.28636	0.0849523		ENSG00000283930	PLD5P1	-1.57079	0.134446
	ENSG00000183248	PRR36	-1.28808	0.105586		ENSG00000284292		1.53046	0.168584
	ENSG00000179902	CFAP276	-1.28845	0.27091		ENSG00000284395	PERCC1	1.11987	0.0953473
	ENSG00000134508	CABLES1	-1.29014	0.161879		ENSG00000284526		-1.30951	0.0834566
	ENSG00000143416	SELENBP1	-1.29027	0.0907255		ENSG00000284626		-1.93067	0.317897
	ENSG00000186399	GOLGA8R	-1.29037	0.112469		ENSG00000284713	SMIM38	-1.16895	0.139015
	ENSG00000110852	CLEC2B	-1.29381	0.153622		ENSG00000284906		-2.29389	0.244285
	ENSG00000121335	PRB2	-1.29381	0.153622		ENSG00000284922	LRTOMT	2.16294	0.359169
	ENSG00000121380	BCL2L14	-1.29381	0.153622		ENSG00000284931		-1.35882	0.0793043
	ENSG00000129437	KLK14	-1.29381	0.153622		ENSG00000284969		1.16682	0.139015
	ENSG00000138772	ANXA3	-1.29381	0.153622		ENSG00000285253		-1.12971	0.145642
	ENSG00000140527	WDR93	-1.29381	0.153622		ENSG00000285269		-1.11748	0.127902
	ENSG00000165805	C12orf50	-1.29381	0.153622		ENSG00000285458		-1.14709	0.303667
	ENSG00000182896	TMEM95	-1.29381	0.153622		ENSG00000285509	TBCEL-TECTA	-1.57728	0.470839
	ENSG00000188037	CLCN1	-1.29381	0.153622		ENSG00000285854		-1.15658	0.205139
	ENSG00000204025	TRPC5OS	-1.29381	0.153622		ENSG00000285991		-1.46063	0.138154
	ENSG00000274750	H3C6	-1.29381	0.153622		ENSG00000286905		2.39305	0.320078
	ENSG00000108924	HLF	-1.29463	0.144129		ENSG00000288709	F8A2	1.48552	0.336748
	ENSG00000276380	UBE2NL	-1.29463	0.144129		ENSG00000288710		-1.06874	0.10434
	ENSG00000120262	CCDC170	-1.29498	0.351641		ENSG00000288784	CTAGE4	-1.49572	0.208746
	ENSG00000196421	C20orf204	-1.29647	0.0837839		ENSG00000000003	TSPAN6	-0.458679	0.0329277
	ENSG00000115718	PROC	-1.29745	0.144129		ENSG00000000419	DPM1	0.266842	0.164721
	ENSG00000179057	IGSF22	-1.29816	0.186036		ENSG00000000457	SCYL3	0.0268306	0.00497142
	ENSG00000170537	TMC7	-1.29893	0.0907255		ENSG00000000460	FIRRM	0.117019	0.0693556
	ENSG00000057294	PKP2	-1.30063	0.0914175		ENSG00000000938	FGR	0.342233	0.205793
	ENSG00000197417	SHPK	-1.30152	0.0731083		ENSG00000000971	CFH	-0.905685	0.139015
	ENSG00000171236	LRG1	-1.30247	0.105586		ENSG00000001036	FUCA2	-0.0869328	0.0456766
	ENSG00000133665	DYDC2	-1.30249	0.101973		ENSG00000001084	GCLC	-0.140829	0.252703
	ENSG00000168939	SPRY3	-1.30523	0.289276		ENSG00000001167	NFYA	0.0758907	0.033462
	ENSG00000121068	TBX2	-1.30675	0.289571		ENSG00000001460	STPG1	-0.0289879	0.00440134
	ENSG00000221821	C6orf226	-1.31664	0.0606694		ENSG00000001461	NIPAL3	-0.377941	0.230456
	ENSG00000073598	FNDC8	-1.31684	0.134373		ENSG00000001497	LAS1L	-0.0442988	0.0192232
	ENSG00000089472	HEPH	-1.31684	0.134373		ENSG00000001561	ENPP4	0.483647	0.151605
	ENSG00000165623	UCMA	-1.31684	0.134373		ENSG00000001617	SEMA3F	-0.200289	0.0262242
	ENSG00000177504	VCX2	-1.31684	0.134373		ENSG00000001626	CFTR	-0.00246677	0.000322532
	ENSG00000253731	PCDHGA6	-1.31684	0.134373		ENSG00000001629	ANKIB1	0.0221858	0.00552264
	ENSG00000132744	ACY3	-1.3193	0.0914582		ENSG00000001630	CYP51A1	-0.0223777	0.00165794
	ENSG00000107317	PTGDS	-1.32089	0.103142		ENSG00000001631	KRIT1	0.0606792	0.024737
	ENSG00000179869	ABCA13	-1.32134	0.0721002		ENSG00000002016	RAD52	0.107829	0.0148175
	ENSG00000263961	RHEX	-1.32596	0.105586		ENSG00000002330	BAD	0.432115	0.167357
	ENSG00000069188	SDK2	-1.33165	0.105586		ENSG00000002549	LAP3	0.00640211	0.0039701
	ENSG00000077942	FBLN1	-1.33165	0.105586		ENSG00000002586	CD99	-0.167673	0.210608
	ENSG00000074660	SCARF1	-1.33231	0.0918517		ENSG00000002587	HS3ST1	0.883958	0.131338
	ENSG00000166428	PLD4	-1.33445	0.49846		ENSG00000002726	AOC1	-0.840212	0.476623
	ENSG00000135324	MRAP2	-1.33684	0.223503		ENSG00000002745	WNT16	0.518435	0.024737
	ENSG00000091592	NLRP1	-1.33905	0.105776		ENSG00000002822	MAD1L1	0.246033	0.0337623
	ENSG00000241489		-1.34175	0.153981		ENSG00000002834	LASP1	0.00103209	0.00109747
	ENSG00000259305	ZHX1-C8orf76	-1.34246	0.111189		ENSG00000002919	SNX11	-0.0855925	0.303667
	ENSG00000167971	CASKIN1	-1.34827	0.0837839		ENSG00000002933	TMEM176A	0.0654157	0.0107544
	ENSG00000147059	SPIN2A	-1.34891	0.0837714		ENSG00000003056	M6PR	0.0208753	0.0250536
	ENSG00000105996	HOXA2	-1.35234	0.0720797		ENSG00000003137	CYP26B1	-0.871169	0.201803
	ENSG00000169213	RAB3B	-1.35603	0.0907255		ENSG00000003147	ICA1	0.590844	0.122044
	ENSG00000054392	HHAT	-1.35632	0.0995237		ENSG00000003249	DBNDD1	-0.17841	0.0196962
	ENSG00000257524		-1.35655	0.353021		ENSG00000003393	ALS2	0.207012	0.255525
	ENSG00000171533	MAP6	-1.35689	0.105586		ENSG00000003400	CASP10	-0.224696	0.0337623
	ENSG00000270339	PPIAL4H	-1.35943	0.153622		ENSG00000003402	CFLAR	0.208611	0.288639
	ENSG00000135925	WNT10A	-1.36003	0.0975547		ENSG00000003436	TFPI	0.189666	0.0436483
	ENSG00000151136	ABTB3	-1.36581	0.0963773		ENSG00000003509	NDUFAF7	0.581976	0.236431
	ENSG00000164136	IL15	-1.36614	0.272489		ENSG00000003756	RBM5	0.0210961	0.0148175
	ENSG00000162849	KIF26B	-1.3695	0.153072		ENSG00000003987	MTMR7	-0.0645248	0.00743168
	ENSG00000183019	MCEMP1	-1.38053	0.426331		ENSG00000003989	SLC7A2	0.336752	0.127902
	ENSG00000127528	KLF2	-1.38105	0.173375		ENSG00000004059	ARF5	-0.126902	0.0890238
	ENSG00000129535	NRL	-1.38122	0.144129		ENSG00000004142	POLDIP2	-0.0807082	0.127902
	ENSG00000102057	KCND1	-1.3814	0.0726408		ENSG00000004399	PLXND1	-0.0531776	0.029891
	ENSG00000106772	PRUNE2	-1.38342	0.1847		ENSG00000004455	AK2	0.0151455	0.00497142
	ENSG00000162148	SAXO4	-1.38424	0.299447		ENSG00000004468	CD38	-0.504245	0.266891
	ENSG00000196812	ZSCAN16	-1.38541	0.0777569		ENSG00000004478	FKBP4	-0.066203	0.024737
	ENSG00000180209	MYL11	-1.38782	0.105586		ENSG00000004487	KDM1A	0.0214414	0.049998
	ENSG00000146038	DCDC2	-1.38813	0.138113		ENSG00000004534	RBM6	0.224234	0.396434
	ENSG00000179270	PCARE	-1.38813	0.138113		ENSG00000004660	CAMKK1	0.410201	0.0913359
	ENSG00000003249	DBNDD1	-1.3891	0.106592		ENSG00000004700	RECQL	0.439767	0.317897
	ENSG00000110203	FOLR3	-1.39508	0.0992171		ENSG00000004766	VPS50	0.383212	0.317897
	ENSG00000091513	TF	-1.39652	0.219571		ENSG00000004776	HSPB6	-0.656754	0.0470883
	ENSG00000171408	PDE7B	-1.39858	0.478467		ENSG00000004777	ARHGAP33	0.00364919	0.00104153
	ENSG00000115616	SLC9A2	-1.39987	0.156598		ENSG00000004779	NDUFAB1	0.261205	0.212998
	ENSG00000169169	CPT1C	-1.40026	0.352349		ENSG00000004799	PDK4	0.669466	0.177584
	ENSG00000180818	HOXC10	-1.40606	0.0931574		ENSG00000004809	SLC22A16	-0.35479	0.303667
	ENSG00000102984	ZNF821	-1.40753	0.221277		ENSG00000004838	ZMYND10	-0.108628	0.0145241
	ENSG00000180245	RRH	-1.40766	0.134148		ENSG00000004848	ARX	0.721872	0.0558119
	ENSG00000111799	COL12A1	-1.40834	0.231539		ENSG00000004864	SLC25A13	0.220603	0.137762
	ENSG00000219200	RNASEK	-1.41349	0.111631		ENSG00000004866	ST7	-0.0992989	0.0148175
	ENSG00000135824	RGS8	-1.41381	0.134373		ENSG00000004897	CDC27	0.376363	0.151139
	ENSG00000135423	GLS2	-1.42051	0.111529		ENSG00000004939	SLC4A1	-0.0151313	0.00141392
	ENSG00000186407	CD300E	-1.42078	0.103349		ENSG00000004961	HCCS	-0.15308	0.096231
	ENSG00000285077	ARHGAP11B	-1.42388	0.219644		ENSG00000004975	DVL2	0.00884096	0.00259486
	ENSG00000138449	SLC40A1	-1.42457	0.190273		ENSG00000005007	UPF1	-0.030748	0.0600995
	ENSG00000260027	HOXB7	-1.42765	0.0828339		ENSG00000005020	SKAP2	-0.0117202	0.00497142
	ENSG00000106006	HOXA6	-1.4279	0.116125		ENSG00000005022	SLC25A5	0.191946	0.236431
	ENSG00000204540	PSORS1C1	-1.4279	0.116125		ENSG00000005059	MCUB	-0.332102	0.145453
	ENSG00000255804	OR6J1	-1.4279	0.116125		ENSG00000005073	HOXA11	-0.151842	0.0429107
	ENSG00000165685	TMEM52B	-1.43074	0.104555		ENSG00000005075	POLR2J	-0.0435002	0.00470883
	ENSG00000124097	HMGB1P1	-1.43304	0.0898073		ENSG00000005100	DHX33	-0.160587	0.0495128
	ENSG00000118492	ADGB	-1.43304	0.109957		ENSG00000005108	THSD7A	-0.619516	0.356905
	ENSG00000152580	IGSF10	-1.43304	0.109957		ENSG00000005156	LIG3	0.0525281	0.0177985
	ENSG00000258643	BCL2L2-PABPN1	-1.43756	0.0972511		ENSG00000005175	RPAP3	0.606439	0.470839
	ENSG00000197496	SLC2A10	-1.43834	0.114468		ENSG00000005187	ACSM3	0.945814	0.205793
	ENSG00000257017	HP	-1.43997	0.372003		ENSG00000005189	REXO5	-0.0380374	0.00810738
	ENSG00000198932	GPRASP1	-1.44023	0.164951		ENSG00000005194	CIAPIN1	0.134295	0.201803
	ENSG00000188375	H3-5	-1.4405	0.0633763		ENSG00000005206	SPPL2B	-0.216378	0.251055
	ENSG00000116833	NR5A2	-1.44106	0.105586		ENSG00000005238	ATOSB	-0.0875024	0.046962
	ENSG00000256574	OR13A1	-1.44923	0.109957		ENSG00000005243	COPZ2	0.0948986	0.0208875
	ENSG00000161640	SIGLEC11	-1.45118	0.162152		ENSG00000005249	PRKAR2B	-0.132146	0.0859754
	ENSG00000172179	PRL	-1.45202	0.300318		ENSG00000005302	MSL3	0.037737	0.0125538
	ENSG00000285480	H2BK1	-1.45344	0.0881154		ENSG00000005339	CREBBP	-0.192958	0.167613
	ENSG00000239857	GET4	-1.45353	0.133531		ENSG00000005379	TSPOAP1	-0.0696509	0.0419012
	ENSG00000154258	ABCA9	-1.45486	0.233636		ENSG00000005436	GCFC2	0.135419	0.0586995
	ENSG00000231989	PPP1R2B	-1.45776	0.134373		ENSG00000005448	WDR54	0.0171435	0.00375037
	ENSG00000136110	CNMD	-1.45999	0.185054		ENSG00000005469	CROT	0.0473802	0.0135325
	ENSG00000205846	CLEC6A	-1.46116	0.189847		ENSG00000005471	ABCB4	-0.224783	0.131972
	ENSG00000153157	SYCP2L	-1.46331	0.128157		ENSG00000005483	KMT2E	0.112461	0.0421172
	ENSG00000204952	FBXO47	-1.46331	0.128157		ENSG00000005486	RHBDD2	-0.412314	0.159354
	ENSG00000111907	TPD52L1	-1.46346	0.105586		ENSG00000005700	IBTK	0.139109	0.177008
	ENSG00000124091	GCNT7	-1.46354	0.116045		ENSG00000005801	ZNF195	0.36893	0.158899
	ENSG00000123405	NFE2	-1.46407	0.42931		ENSG00000005810	MYCBP2	0.188181	0.111717
	ENSG00000116254	CHD5	-1.46448	0.134373		ENSG00000005812	FBXL3	0.535139	0.350334
	ENSG00000112186	CAP2	-1.47032	0.146321		ENSG00000005844	ITGAL	-0.232999	0.341523
	ENSG00000147614	ATP6V0D2	-1.47326	0.20266		ENSG00000005882	PDK2	-0.164162	0.0777685
	ENSG00000162814	SPATA17	-1.47476	0.105586		ENSG00000005884	ITGA3	-0.357808	0.175096
	ENSG00000164056	SPRY1	-1.47829	0.282181		ENSG00000005889	ZFX	0.228181	0.110355
	ENSG00000175697	GPR156	-1.48285	0.282862		ENSG00000005893	LAMP2	-0.086108	0.0515404
	ENSG00000177551	NHLH2	-1.48488	0.231539		ENSG00000005961	ITGA2B	0.447108	0.0506785
	ENSG00000233232	NPIPB7	-1.48538	0.156099		ENSG00000006007	GDE1	-0.226313	0.213849
	ENSG00000254706		-1.48538	0.156099		ENSG00000006015	REX1BD	-0.114871	0.0272511
	ENSG00000164879	CA3	-1.48576	0.105586		ENSG00000006016	CRLF1	0.337805	0.0158814
	ENSG00000136425	CIB2	-1.48592	0.0963773		ENSG00000006025	OSBPL7	-0.38217	0.176622
	ENSG00000037280	FLT4	-1.49243	0.193813		ENSG00000006042	TMEM98	-0.0151313	0.00141392
	ENSG00000213760	ATP6V1G2	-1.49458	0.427513		ENSG00000006047	YBX2	-0.871169	0.201803
	ENSG00000177182	CLVS1	-1.49498	0.172737		ENSG00000006062	MAP3K14	0.224459	0.0694182
	ENSG00000139537	CCDC65	-1.504	0.134373		ENSG00000006118	TMEM132A	0.356564	0.289642
	ENSG00000130176	CNN1	-1.50782	0.140202		ENSG00000006125	AP2B1	-0.0573642	0.0272511
	ENSG00000180638	SLC47A2	-1.50782	0.140202		ENSG00000006194	ZNF263	-0.0835971	0.0650207
	ENSG00000181004	BBS12	-1.52276	0.329705		ENSG00000006210	CX3CL1	-0.396563	0.024737
	ENSG00000239704	CDRT4	-1.52337	0.0908001		ENSG00000006282	SPATA20	-0.197609	0.072765
	ENSG00000273514	FOXD4L6	-1.52362	0.44675		ENSG00000006283	CACNA1G	0.0938675	0.0777685
	ENSG00000256660	CLEC12B	-1.52403	0.0633763		ENSG00000006327	TNFRSF12A	0.813297	0.282858
	ENSG00000173262	SLC2A14	-1.52449	0.282862		ENSG00000006432	MAP3K9	0.486489	0.0303424
	ENSG00000144824	PHLDB2	-1.52596	0.174644		ENSG00000006451	RALA	0.380285	0.303667
	ENSG00000150676	CCDC83	-1.52596	0.174644		ENSG00000006453	BAIAP2L1	-0.389389	0.113585
	ENSG00000213085	CFAP45	-1.52596	0.174644		ENSG00000006459	KDM7A	-0.177338	0.0785372
	ENSG00000289701		-1.52596	0.174644		ENSG00000006468	ETV1	0.0163338	0.00141392
	ENSG00000232113	TEX50	-1.52732	0.0898073		ENSG00000006530	AGK	0.0163961	0.0028677
	ENSG00000198842	STYXL2	-1.52763	0.0931574		ENSG00000006534	ALDH3B1	-0.476047	0.470839
	ENSG00000117601	SERPINC1	-1.53198	0.233188		ENSG00000006576	PHTF2	0.159365	0.0812919
	ENSG00000170962	PDGFD	-1.53234	0.134148		ENSG00000006607	FARP2	0.0883895	0.0546339
	ENSG00000163958	ZDHHC19	-1.53267	0.10777		ENSG00000006611	USH1C	-0.725006	0.10434
	ENSG00000140795	MYLK3	-1.5411	0.352585		ENSG00000006625	GGCT	0.844534	0.317897
	ENSG00000076356	PLXNA2	-1.54176	0.105586		ENSG00000006634	DBF4	0.0509369	0.0126871
	ENSG00000099715	PCDH11Y	-1.54639	0.115795		ENSG00000006638	TBXA2R	-0.373297	0.132754
	ENSG00000132122	SPATA6	-1.54895	0.134491		ENSG00000006652	IFRD1	0.562832	0.0941345
	ENSG00000177483	RBM44	-1.5493	0.0720797		ENSG00000006695	COX10	0.025644	0.00474525
	ENSG00000162621	LRRC53	-1.54952	0.310691		ENSG00000006704	GTF2IRD1	0.0340598	0.0106519
	ENSG00000139132	FGD4	-1.55692	0.396311		ENSG00000006712	PAF1	-0.0312958	0.00493245
	ENSG00000124103	FAM209A	-1.55713	0.153057		ENSG00000006715	VPS41	0.262173	0.145848
	ENSG00000175318	GRAMD2A	-1.55849	0.144129		ENSG00000006740	ARHGAP44	0.261129	0.0254831
	ENSG00000188687	SLC4A5	-1.55896	0.0933914		ENSG00000006744	ELAC2	-0.0708664	0.026052
	ENSG00000144115	THNSL2	-1.56302	0.390635		ENSG00000006747	SCIN	-0.136231	0.0164436
	ENSG00000160801	PTH1R	-1.56475	0.105586		ENSG00000006756	ARSD	-0.300646	0.267073
	ENSG00000167772	ANGPTL4	-1.57475	0.144051		ENSG00000006757	PNPLA4	0.961556	0.204631
	ENSG00000177096	PHETA2	-1.57511	0.134471		ENSG00000006831	ADIPOR2	-0.20119	0.219398
	ENSG00000135898	GPR55	-1.57722	0.339008		ENSG00000006837	CDKL3	0.157871	0.0162414
	ENSG00000124249	KCNK15	-1.58048	0.144129		ENSG00000007047	MARK4	0.0786833	0.0213808
	ENSG00000156486	KCNS2	-1.58309	0.105586		ENSG00000007062	PROM1	0.293894	0.0148175
	ENSG00000189184	PCDH18	-1.5858	0.315422		ENSG00000007080	CCDC124	0.30725	0.0605454
	ENSG00000108947	EFNB3	-1.58582	0.105586		ENSG00000007129	CEACAM21	-0.795179	0.290459
	ENSG00000144366	GULP1	-1.5867	0.134148		ENSG00000007168	PAFAH1B1	0.101067	0.0469175
	ENSG00000101082	SLA2	-1.5884	0.168325		ENSG00000007171	NOS2	0.355071	0.0153531
	ENSG00000171611	PTCRA	-1.5892	0.134491		ENSG00000007202	BLTP2	-0.0268246	0.0272511
	ENSG00000021826	CPS1	-1.59212	0.112469		ENSG00000007237	GAS7	-0.338481	0.471892
	ENSG00000126218	F10	-1.59334	0.134373		ENSG00000007255	TRAPPC6A	-0.356271	0.139015
	ENSG00000243244	STON1	-1.59334	0.134373		ENSG00000007264	MATK	-0.0836213	0.041267
	ENSG00000124334	IL9R	-1.59334	0.134373		ENSG00000007312	CD79B	0.114612	0.0132771
	ENSG00000162641	AKNAD1	-1.59334	0.134373		ENSG00000007314	SCN4A	-0.285593	0.024737
	ENSG00000120341	SEC16B	-1.59492	0.105768		ENSG00000007341	ST7L	0.262439	0.223885
	ENSG00000160883	HK3	-1.60415	0.396311		ENSG00000007350	TKTL1	-0.319595	0.350334
	ENSG00000171224	FAM241B	-1.60749	0.365734		ENSG00000007372	PAX6	-0.171386	0.0148175
	ENSG00000272398	CD24	-1.60979	0.108171		ENSG00000007376	RPUSD1	0.102707	0.0279811
	ENSG00000179915	NRXN1	-1.61286	0.197152		ENSG00000007384	RHBDF1	-0.794051	0.362563
	ENSG00000258839	MC1R	-1.6179	0.0804867		ENSG00000007392	LUC7L	0.163066	0.0589665
	ENSG00000134376	CRB1	-1.61905	0.156598		ENSG00000007402	CACNA2D2	-0.0223532	0.00135143
	ENSG00000177469	CAVIN1	-1.6203	0.129671		ENSG00000007516	BAIAP3	-0.9018	0.273259
	ENSG00000131044	TTLL9	-1.62113	0.369623		ENSG00000007520	TSR3	0.00596043	0.00104153
	ENSG00000206077	ZDHHC11B	-1.62164	0.201586		ENSG00000007541	PIGQ	-0.458364	0.289642
	ENSG00000109705	NKX3-2	-1.62464	0.123767		ENSG00000007545	CRAMP1	0.0228456	0.00853965
	ENSG00000108018	SORCS1	-1.62863	0.155481		ENSG00000007866	TEAD3	-0.442081	0.0337623
	ENSG00000109906	ZBTB16	-1.62863	0.155481		ENSG00000007923	DNAJC11	0.025974	0.00833184
	ENSG00000122735	DNAI1	-1.62863	0.155481		ENSG00000007933	FMO3	0.436677	0.0327993
	ENSG00000128655	PDE11A	-1.62863	0.155481		ENSG00000007944	MYLIP	-0.4189	0.140723
	ENSG00000159753	CARMIL2	-1.63015	0.277918		ENSG00000007952	NOX1	-0.00929704	0.000484987
	ENSG00000230453	ANKRD18B	-1.63415	0.112469		ENSG00000007968	E2F2	-0.181798	0.139015
	ENSG00000172346	CSDC2	-1.63553	0.147845		ENSG00000008018	PSMB1	-0.000878425	0.000322532
	ENSG00000221888	OR1C1	-1.63938	0.114106		ENSG00000008083	JARID2	-0.140623	0.0892246
	ENSG00000102239	BRS3	-1.64086	0.114468		ENSG00000008086	CDKL5	-0.26332	0.0424991
	ENSG00000148204	CRB2	-1.64383	0.153981		ENSG00000008128	CDK11A	-0.0380999	0.00415114
	ENSG00000180535	BHLHA15	-1.64484	0.113135		ENSG00000008130	NADK	0.0285425	0.1083
	ENSG00000165626	BEND7	-1.64619	0.287757		ENSG00000008226	DLEC1	0.023079	0.00141392
	ENSG00000080644	CHRNA3	-1.65076	0.14317		ENSG00000008256	CYTH3	-0.457852	0.289642
	ENSG00000186451	SPATA12	-1.6553	0.105586		ENSG00000008277	ADAM22	0.570752	0.263419
	ENSG00000197437	OR13G1	-1.65534	0.105586		ENSG00000008282	SYPL1	0.046645	0.0157293
	ENSG00000100027	YPEL1	-1.65742	0.181904		ENSG00000008294	SPAG9	-0.0882483	0.0414664
	ENSG00000103534	TMC5	-1.65845	0.260578		ENSG00000008300	CELSR3	0.137509	0.066735
	ENSG00000105261	OVOL3	-1.66794	0.144129		ENSG00000008323	PLEKHG6	0.355354	0.0272511
	ENSG00000146221	TCTE1	-1.66918	0.13405		ENSG00000008324	SS18L2	-0.164331	0.0796334
	ENSG00000109927	TECTA	-1.67679	0.239993		ENSG00000008382	MPND	0.118938	0.12424
	ENSG00000165457	FOLR2	-1.6789	0.177958		ENSG00000008394	MGST1	-0.104	0.10434
	ENSG00000215529	EFCAB8	-1.68253	0.116147		ENSG00000008405	CRY1	0.125976	0.0495347
	ENSG00000104883	PEX11G	-1.68289	0.156598		ENSG00000008441	NFIX	0.172922	0.0317579
	ENSG00000178078	STAP2	-1.68557	0.422929		ENSG00000008513	ST3GAL1	-0.0395236	0.0148175
	ENSG00000142959	BEST4	-1.70181	0.335249		ENSG00000008516	MMP25	0.310337	0.0658088
	ENSG00000167210	LOXHD1	-1.70481	0.165872		ENSG00000008517	IL32	0.707333	0.359169
	ENSG00000278677	H2AC17	-1.70625	0.128157		ENSG00000008710	PKD1	-0.0233034	0.0148175
	ENSG00000100448	CTSG	-1.70802	0.255244		ENSG00000008735	MAPK8IP2	-0.637308	0.0607643
	ENSG00000198513	ATL1	-1.71257	0.134373		ENSG00000008838	MED24	0.0729344	0.0597104
	ENSG00000181626	ANKRD62	-1.71732	0.144129		ENSG00000008853	RHOBTB2	-0.266557	0.108527
	ENSG00000183423	LRIT3	-1.71732	0.144129		ENSG00000008869	HEATR5B	0.0699688	0.0412757
	ENSG00000110799	VWF	-1.71776	0.185193		ENSG00000008952	SEC62	0.443416	0.167624
	ENSG00000196275	GTF2IRD2	-1.71869	0.134373		ENSG00000008988	RPS20	0.108561	0.195202
	ENSG00000165794	SLC39A2	-1.73035	0.305492		ENSG00000009307	CSDE1	0.187592	0.1083
	ENSG00000168546	GFRA2	-1.73375	0.16998		ENSG00000009335	UBE3C	0.0425764	0.0387798
	ENSG00000197272	IL27	-1.73766	0.281254		ENSG00000009413	REV3L	0.175727	0.129488
	ENSG00000139211	AMIGO2	-1.74231	0.44177		ENSG00000009694	TENM1	-0.871169	0.201803
	ENSG00000167654	ATCAY	-1.7432	0.153981		ENSG00000009724	MASP2	-0.17134	0.0188766
	ENSG00000136872	ALDOB	-1.74786	0.185291		ENSG00000009780	FAM76A	0.141289	0.0461023
	ENSG00000150907	FOXO1	-1.75	0.108701		ENSG00000009790	TRAF3IP3	0.149911	0.0614814
	ENSG00000122859	NEUROG3	-1.75568	0.256738		ENSG00000009830	POMT2	-0.381135	0.201151
	ENSG00000232268	OR52I1	-1.7558	0.309217		ENSG00000009844	VTA1	0.122766	0.0533168
	ENSG00000176125	UFSP1	-1.76083	0.431713		ENSG00000009954	BAZ1B	0.221444	0.255525
	ENSG00000135636	DYSF	-1.76219	0.105776		ENSG00000010017	RANBP9	0.179037	0.126773
	ENSG00000070019	GUCY2C	-1.76497	0.144129		ENSG00000010030	ETV7	0.499871	0.0193551
	ENSG00000180929	GPR62	-1.76497	0.144129		ENSG00000010072	SPRTN	0.358876	0.127809
	ENSG00000267179		-1.76497	0.144129		ENSG00000010165	METTL13	0.188845	0.289642
	ENSG00000154102	C16orf74	-1.7692	0.212327		ENSG00000010219	DYRK4	-0.778386	0.126066
	ENSG00000211448	DIO2	-1.77021	0.153622		ENSG00000010244	ZNF207	-0.129256	0.140247
	ENSG00000204248	COL11A2	-1.78636	0.194148		ENSG00000010256	UQCRC1	0.0615597	0.0439354
	ENSG00000152078	TLCD4	-1.79273	0.175512		ENSG00000010270	STARD3NL	-0.152112	0.0652216
	ENSG00000137098	SPAG8	-1.79585	0.190389		ENSG00000010278	CD9	0.0729525	0.0263333
	ENSG00000104140	RHOV	-1.79925	0.459516		ENSG00000010292	NCAPD2	-0.177369	0.289642
	ENSG00000182795	C1orf116	-1.79925	0.459516		ENSG00000010295	IFFO1	-0.0622131	0.0586965
	ENSG00000169245	CXCL10	-1.80341	0.213274		ENSG00000010318	PHF7	-0.225688	0.0533168
	ENSG00000178947	SMIM10L2A	-1.80434	0.282862		ENSG00000010319	SEMA3G	-0.010946	0.0028677
	ENSG00000180815	MAP3K15	-1.80659	0.204871		ENSG00000010322	NISCH	-0.184199	0.298255
	ENSG00000205795	CYS1	-1.80707	0.396342		ENSG00000010327	STAB1	-0.189464	0.0770178
	ENSG00000165949	IFI27	-1.80707	0.396342		ENSG00000010361	FUZ	-0.110849	0.0142123
	ENSG00000261701	HPR	-1.81471	0.351641		ENSG00000010404	IDS	-0.15564	0.0586887
	ENSG00000136404	TM6SF1	-1.8214	0.274933		ENSG00000010438	PRSS3	-0.445473	0.289642
	ENSG00000075073	TACR2	-1.82462	0.440692		ENSG00000010539	ZNF200	0.240485	0.164721
	ENSG00000114378	HYAL1	-1.83153	0.328199		ENSG00000010610	CD4	-0.554241	0.341523
	ENSG00000100228	RAB36	-1.83913	0.235229		ENSG00000010626	LRRC23	0.380079	0.0824443
	ENSG00000169994	MYO7B	-1.84206	0.49846		ENSG00000010671	BTK	0.000573015	0.00043807
	ENSG00000108813	DLX4	-1.84212	0.422929		ENSG00000010704	HFE	-0.183525	0.0420909
	ENSG00000253251	SHLD3	-1.85741	0.119209		ENSG00000010803	SCMH1	-0.107845	0.0448087
	ENSG00000162365	CYP4A22	-1.86125	0.189309		ENSG00000010810	FYN	0.153534	0.296196
	ENSG00000170509	HSD17B13	-1.86125	0.189309		ENSG00000010818	HIVEP2	0.0207183	0.00712584
	ENSG00000188783	PRELP	-1.86125	0.189309		ENSG00000010932	FMO1	0.314288	0.0213808
	ENSG00000250878	METTL21EP	-1.86125	0.189309		ENSG00000011007	ELOA	0.354231	0.412148
	ENSG00000184867	ARMCX2	-1.86287	0.29674		ENSG00000011009	LYPLA2	-0.0179166	0.0114409
	ENSG00000206561	COLQ	-1.86973	0.276508		ENSG00000011021	CLCN6	-0.0635866	0.0895757
	ENSG00000224712	NPIPA3	-1.87092	0.194148		ENSG00000011028	MRC2	-0.621757	0.484428
	ENSG00000283654	CIROP	-1.87116	0.240217		ENSG00000011052	NME1-NME2	0.883786	0.421078
	ENSG00000036530	CYP46A1	-1.89133	0.27292		ENSG00000011083	SLC6A7	0.449735	0.164721
	ENSG00000183054	RGPD6	-1.89608	0.175512		ENSG00000011105	TSPAN9	0.132422	0.0148175
	ENSG00000237489	C10orf143	-1.89973	0.144129		ENSG00000011114	BTBD7	0.103918	0.0895757
	ENSG00000106004	HOXA5	-1.90764	0.137406		ENSG00000011132	APBA3	0.12722	0.083214
	ENSG00000168484	SFTPC	-1.90824	0.29963		ENSG00000011143	MKS1	-0.00506417	0.000484987
	ENSG00000182329	KIAA2012	-1.91755	0.295671		ENSG00000011198	ABHD5	0.144942	0.0586936
	ENSG00000273554		-1.9204	0.151927		ENSG00000011201	ANOS1	-0.668889	0.319781
	ENSG00000242715	CCDC169	-1.93409	0.142271		ENSG00000011243	AKAP8L	-0.159009	0.219767
	ENSG00000162458	FBLIM1	-1.93651	0.134373		ENSG00000011258	MBTD1	0.287254	0.215988
	ENSG00000249709	ZNF564	-1.9391	0.156598		ENSG00000011260	UTP18	0.194044	0.0797571
	ENSG00000125850	OVOL2	-1.94712	0.464338		ENSG00000011275	RNF216	-0.222209	0.159983
	ENSG00000132530	XAF1	-1.95299	0.305961		ENSG00000011295	TTC19	-0.0707611	0.0213808
	ENSG00000188501	LCTL	-1.96407	0.140742		ENSG00000011304	PTBP1	-0.00089208	0.00043807
	ENSG00000108984	MAP2K6	-1.97067	0.511435		ENSG00000011376	LARS2	-0.0346232	0.0336997
	ENSG00000183246	RIMBP3C	-1.97549	0.230946		ENSG00000011405	PIK3C2A	0.270038	0.070248
	ENSG00000119715	ESRRB	-1.9853	0.194816		ENSG00000011422	PLAUR	-0.223314	0.181213
	ENSG00000073737	DHRS9	-1.98954	0.153644		ENSG00000011426	ANLN	0.137248	0.0890458
	ENSG00000186998	EMID1	-2.00335	0.289571		ENSG00000011451	WIZ	-0.0583906	0.0148175
	ENSG00000144730	IL17RD	-2.00339	0.160967		ENSG00000011454	RABGAP1	-0.154011	0.189278
	ENSG00000103241	FOXF1	-2.00443	0.19555		ENSG00000011465	DCN	0.582667	0.175695
	ENSG00000147437	GNRH1	-2.00893	0.237374		ENSG00000011478	QPCTL	-0.0657414	0.0344831
	ENSG00000171659	GPR34	-2.02673	0.194816		ENSG00000011485	PPP5C	0.0495925	0.0269376
	ENSG00000179593	ALOX15B	-2.04313	0.19555		ENSG00000011523	CEP68	-0.269546	0.317897
	ENSG00000124743	KLHL31	-2.04569	0.352258		ENSG00000011566	MAP4K3	0.259923	0.0997954
	ENSG00000168748	CA7	-2.07668	0.194148		ENSG00000011600	TYROBP	-0.201525	0.124745
	ENSG00000121314	TAS2R8	-2.10186	0.163652		ENSG00000011638	LDAF1	-0.683127	0.316713
	ENSG00000185630	PBX1	-2.12725	0.265124		ENSG00000012048	BRCA1	0.295992	0.270342
	ENSG00000284431		-2.13009	0.182581		ENSG00000012061	ERCC1	-0.359888	0.244157
	ENSG00000092758	COL9A3	-2.15294	0.176284		ENSG00000012124	CD22	-0.750758	0.126773
	ENSG00000174611	KY	-2.15341	0.1847		ENSG00000012171	SEMA3B	-0.481538	0.0337623
	ENSG00000156097	GPR61	-2.16382	0.134373		ENSG00000012174	MBTPS2	0.351894	0.359169
	ENSG00000205978	NYNRIN	-2.20982	0.515396		ENSG00000012211	PRICKLE3	-0.0425195	0.0191781
	ENSG00000052344	PRSS8	-2.24776	0.268367		ENSG00000012232	EXTL3	-0.326598	0.33778
	ENSG00000229183	PGA4	-2.25652	0.31455		ENSG00000012660	ELOVL5	0.115144	0.159983
	ENSG00000144644	GADL1	-2.26268	0.286658		ENSG00000012779	ALOX5	-0.507045	0.303667
	ENSG00000163638	ADAMTS9	-2.29373	0.346084		ENSG00000012817	KDM5D	0.0329854	0.0259466
	ENSG00000114923	SLC4A3	-2.31687	0.416267		ENSG00000012822	CALCOCO1	-0.234724	0.317897
	ENSG00000227268	KLLN	-2.32629	0.13825		ENSG00000012963	UBR7	0.0973542	0.022642
	ENSG00000284952		-2.34079	0.33029		ENSG00000012983	MAP4K5	0.00385112	0.00109747
	ENSG00000174429	ABRA	-2.34493	0.44177		ENSG00000013275	PSMC4	-0.322473	0.303667
	ENSG00000184616	SPDYE12	-2.36176	0.199576		ENSG00000013288	MAN2B2	-0.347342	0.202922
	ENSG00000143632	ACTA1	-2.40072	0.278141		ENSG00000013306	SLC25A39	-0.168685	0.0766539
	ENSG00000064218	DMRT3	-2.46942	0.396311		ENSG00000013364	MVP	0.0509538	0.039157
	ENSG00000264230	ANXA8L1	-2.47766	0.35595		ENSG00000013374	NUB1	0.26322	0.316713
	ENSG00000272305		-2.54505	0.184098		ENSG00000013375	PGM3	0.0764993	0.0344831
	ENSG00000181790	ADGRB1	-2.55714	0.342093		ENSG00000013392	RWDD2A	-0.334879	0.0868674
	ENSG00000171951	SCG2	-2.58794	0.258912		ENSG00000013441	CLK1	-0.00885449	0.00141392
	ENSG00000177990	DPY19L2	-2.59458	0.258736		ENSG00000013503	POLR3B	0.428696	0.140778
	ENSG00000146530	VWDE	-2.60383	0.396311		ENSG00000013523	ANGEL1	0.0596253	0.0266643
	ENSG00000147168	IL2RG	-2.61247	0.181658		ENSG00000013561	RNF14	0.126916	0.0359164
	ENSG00000132872	SYT4	-2.61877	0.435138		ENSG00000013563	DNASE1L1	-0.495574	0.303667
	ENSG00000166159	LRTM2	-2.73865	0.312664		ENSG00000013573	DDX11	0.19888	0.164885
	ENSG00000111796	KLRB1	-2.74502	0.464338		ENSG00000013583	HEBP1	-0.160169	0.054407
	ENSG00000197993	KEL	-2.8287	0.383259		ENSG00000013619	MAMLD1	0.023228	0.00478977
	ENSG00000134198	TSPAN2	-2.8828	0.394223		ENSG00000013725	CD6	-0.967455	0.195876
	ENSG00000185924	RTN4RL1	-2.93854	0.361354		ENSG00000013810	TACC3	0.0102113	0.00810738
	ENSG00000124491	F13A1	-2.99544	0.339008		ENSG00000014123	UFL1	0.249688	0.249767
	ENSG00000188282	RUFY4	-3.1319	0.287915		ENSG00000014138	POLA2	0.0101546	0.00152554
	ENSG00000284931		0.999988	0.0695248		ENSG00000014164	ZC3H3	-0.351504	0.134446
	ENSG00000121653	MAPK8IP1	0.999962	0.119209		ENSG00000014216	CAPN1	-0.27197	0.293128
	ENSG00000254732		0.999408	0.061205		ENSG00000014257	ACP3	-0.389845	0.3716
	ENSG00000240303	ACAD11	0.998611	0.260578		ENSG00000014641	MDH1	-0.170445	0.139015
	ENSG00000173369	C1QB	0.998458	0.446124		ENSG00000014824	SLC30A9	0.319585	0.230398
	ENSG00000283268	TEX54	0.997333	0.0613397		ENSG00000014914	MTMR11	-0.0951617	0.0280567
	ENSG00000169271	HSPB3	0.997197	0.0397839		ENSG00000014919	COX15	-0.126762	0.082157
	ENSG00000143195	ILDR2	0.996968	0.282181		ENSG00000015133	CCDC88C	-0.503195	0.24175
	ENSG00000256950		0.996823	0.054905		ENSG00000015153	YAF2	0.10733	0.0440405
	ENSG00000137843	PAK6	0.996797	0.0993516		ENSG00000015171	ZMYND11	0.222231	0.0386762
	ENSG00000128606	LRRC17	0.993667	0.108996		ENSG00000015285	WAS	-0.147214	0.0414615
	ENSG00000273155		0.993513	0.125959		ENSG00000015413	DPEP1	-0.0311112	0.00141392
	ENSG00000102575	ACP5	0.99251	0.377977		ENSG00000015475	BID	0.213965	0.10695
	ENSG00000143545	RAB13	0.992314	0.113135		ENSG00000015479	MATR3	-0.367787	0.0735829
	ENSG00000196427	NBPF4	0.992081	0.393582		ENSG00000015532	XYLT2	-0.313249	0.222769
	ENSG00000204396	VWA7	0.990723	0.0879377		ENSG00000015568	RGPD5	0.596472	0.361617
	ENSG00000006016	CRLF1	0.990678	0.0606694		ENSG00000015676	NUDCD3	-0.000585064	0.00043807
	ENSG00000006611	USH1C	0.990524	0.102144		ENSG00000016391	CHDH	-0.695649	0.0698358
	ENSG00000187634	SAMD11	0.990524	0.102144		ENSG00000016402	IL20RA	0.569316	0.0470883
	ENSG00000197748	CFAP43	0.990524	0.102144		ENSG00000016864	GLT8D1	-0.0119233	0.00493245
	ENSG00000104432	IL7	0.989863	0.0522915		ENSG00000017260	ATP2C1	0.360155	0.237007
	ENSG00000124232	RBPJL	0.989863	0.0522915		ENSG00000017427	IGF1	0.399187	0.0816671
	ENSG00000205832	C16orf96	0.989863	0.0522915		ENSG00000017483	SLC38A5	0.658542	0.277855
	ENSG00000089356	FXYD3	0.989863	0.0522915		ENSG00000017797	RALBP1	0.00260062	0.00141392
	ENSG00000112182	BACH2	0.989863	0.0522915		ENSG00000018189	RUFY3	-0.108351	0.0193551
	ENSG00000118017	A4GNT	0.989863	0.0522915		ENSG00000018236	CNTN1	0.0923717	0.00810738
	ENSG00000204252	HLA-DOA	0.989863	0.0522915		ENSG00000018280	SLC11A1	-0.766694	0.470839
	ENSG00000185666	SYN3	0.989409	0.0619631		ENSG00000018408	WWTR1	-0.547442	0.101813
	ENSG00000197816	CCDC180	0.988655	0.105586		ENSG00000018510	AGPS	0.398679	0.159949
	ENSG00000168878	SFTPB	0.988126	0.0490519		ENSG00000018610	STEEP1	-0.294223	0.22338
	ENSG00000108474	PIGL	0.987767	0.162006		ENSG00000018699	TTC27	0.136251	0.0508856
	ENSG00000100505	TRIM9	0.986388	0.221262		ENSG00000018869	ZNF582	0.0284577	0.00227668
	ENSG00000123096	SSPN	0.985539	0.473234		ENSG00000019102	VSIG2	-0.140256	0.047917
	ENSG00000145113	MUC4	0.984328	0.105497		ENSG00000019144	PHLDB1	0.134831	0.164721
	ENSG00000155875	SAXO1	0.984328	0.105497		ENSG00000019485	PRDM11	0.226216	0.0286847
	ENSG00000197461	PDGFA	0.982674	0.462345		ENSG00000019549	SNAI2	0.71237	0.152286
	ENSG00000133055	MYBPH	0.979555	0.496367		ENSG00000019582	CD74	0.00264776	0.00109747
	ENSG00000099625	CBARP	0.979242	0.22827		ENSG00000019995	ZRANB1	0.363175	0.131374
	ENSG00000153832	FBXO36	0.979232	0.129202		ENSG00000020129	NCDN	-0.0284613	0.00768539
	ENSG00000119915	ELOVL3	0.979105	0.087738		ENSG00000020181	ADGRA2	-0.566398	0.438632
	ENSG00000166979	EVA1C	0.978647	0.0992171		ENSG00000020256	ZFP64	-0.194933	0.0874014
	ENSG00000146453	PNLDC1	0.977975	0.134373		ENSG00000020426	MNAT1	0.199074	0.0470883
	ENSG00000002745	WNT16	0.977014	0.0455327		ENSG00000020577	SAMD4A	-0.0939029	0.0540021
	ENSG00000061455	PRDM6	0.974708	0.0731083		ENSG00000020633	RUNX3	0.396964	0.347804
	ENSG00000175106	TVP23C	0.973265	0.0547981		ENSG00000020922	MRE11	0.446472	0.289642
	ENSG00000182389	CACNB4	0.973243	0.0602685		ENSG00000021300	PLEKHB1	-0.10603	0.0167105
	ENSG00000197165	SULT1A2	0.972026	0.0459391		ENSG00000021355	SERPINB1	0.0505255	0.0153531
	ENSG00000167604	NFKBID	0.971954	0.520199		ENSG00000021461	CYP3A43	0.13195	0.0148175
	ENSG00000140939	NOL3	0.97139	0.216909		ENSG00000021574	SPAST	-0.00973221	0.00169615
	ENSG00000141510	TP53	0.970109	0.222864		ENSG00000021762	OSBPL5	-0.310128	0.199633
	ENSG00000101443	WFDC2	0.969188	0.0804867		ENSG00000021776	AQR	0.0963585	0.0569212
	ENSG00000115085	ZAP70	0.966987	0.0857186		ENSG00000021826	CPS1	0.345256	0.0251908
	ENSG00000113721	PDGFRB	0.966231	0.195412		ENSG00000022267	FHL1	-0.537167	0.309104
	ENSG00000132837	DMGDH	0.965272	0.0544533		ENSG00000022277	RTF2	0.0015551	0.00104153
	ENSG00000159915	ZNF233	0.965139	0.0722384		ENSG00000022355	GABRA1	-0.871169	0.201803
	ENSG00000046653	GPM6B	0.961698	0.409967		ENSG00000022556	NLRP2	-0.326029	0.212099
	ENSG00000184205	TSPYL2	0.961141	0.0898073		ENSG00000022567	SLC45A4	-0.040554	0.0221822
	ENSG00000151327	FAM177A1	0.960072	0.280366		ENSG00000022840	RNF10	-0.0584485	0.0597104
	ENSG00000235453	SMIM27	0.959722	0.134373		ENSG00000022976	ZNF839	0.0697575	0.0208875
	ENSG00000176273	SLC35G1	0.959547	0.135486		ENSG00000023041	ZDHHC6	0.169574	0.096231
	ENSG00000182676	PPP1R27	0.959426	0.0534701		ENSG00000023171	GRAMD1B	-0.232709	0.115626
	ENSG00000237651	C2orf74	0.958227	0.0914175		ENSG00000023191	RNH1	-0.171773	0.122801
	ENSG00000172404	DNAJB7	0.957709	0.0523342		ENSG00000023228	NDUFS1	0.0794279	0.0533168
	ENSG00000256223	ZNF10	0.955818	0.0703179		ENSG00000023287	RB1CC1	0.222233	0.21709
	ENSG00000081041	CXCL2	0.955763	0.49846		ENSG00000023318	ERP44	0.0600633	0.0287519
	ENSG00000281883		0.955682	0.0720797		ENSG00000023330	ALAS1	0.0201902	0.0139602
	ENSG00000181652	ATG9B	0.954292	0.120578		ENSG00000023445	BIRC3	0.878967	0.305991
	ENSG00000124140	SLC12A5	0.95135	0.149237		ENSG00000023516	AKAP11	0.212018	0.106476
	ENSG00000112149	CD83	0.950589	0.449649		ENSG00000023572	GLRX2	0.215497	0.0432464
	ENSG00000136828	RALGPS1	0.94972	0.134373		ENSG00000023608	SNAPC1	-0.472647	0.139015
	ENSG00000243896	OR2A7	0.9495	0.0587758		ENSG00000023697	DERA	-0.389766	0.149876
	ENSG00000174600	CMKLR1	0.948071	0.0460383		ENSG00000023734	STRAP	0.288787	0.154715
	ENSG00000104953	TLE6	0.947886	0.106221		ENSG00000023839	ABCC2	0.470381	0.0317575
	ENSG00000119703	ZC2HC1C	0.947612	0.144129		ENSG00000023902	PLEKHO1	0.235166	0.130971
	ENSG00000184524	CEND1	0.946065	0.0942148		ENSG00000023909	GCLM	0.119715	0.0511233
	ENSG00000176386	CDC26	0.944662	0.49846		ENSG00000024048	UBR2	0.208308	0.0868255
	ENSG00000092345	DAZL	0.944136	0.214415		ENSG00000024422	EHD2	-0.30637	0.289642
	ENSG00000242114	MTFP1	0.94393	0.0547981		ENSG00000024526	DEPDC1	0.371369	0.146458
	ENSG00000163534	FCRL1	0.943396	0.0493008		ENSG00000024862	CCDC28A	-0.124429	0.0694182
	ENSG00000167771	RCOR2	0.943277	0.105586		ENSG00000025039	RRAGD	-0.0855703	0.0368521
	ENSG00000101000	PROCR	0.942635	0.445578		ENSG00000025156	HSF2	0.436769	0.164885
	ENSG00000158571	PFKFB1	0.942476	0.0849523		ENSG00000025293	PHF20	-0.0122375	0.0106372
	ENSG00000166450	PRTG	0.940533	0.0684923		ENSG00000025423	HSD17B6	0.306397	0.0269376
	ENSG00000147586	MRPS28	0.940012	0.123767		ENSG00000025434	NR1H3	0.212608	0.186183
	ENSG00000259120	SMIM6	0.939433	0.126771		ENSG00000025708	TYMP	-0.209303	0.0996844
	ENSG00000185561	TLCD2	0.938789	0.300318		ENSG00000025770	NCAPH2	0.137215	0.0647375
	ENSG00000172748	ZNF596	0.938439	0.156598		ENSG00000025772	TOMM34	-0.155632	0.136858
	ENSG00000104427	ZC2HC1A	0.938304	0.0440219		ENSG00000025796	SEC63	0.305589	0.206766
	ENSG00000167680	SEMA6B	0.93736	0.176879		ENSG00000025800	KPNA6	0.0587804	0.0586936
	ENSG00000171517	LPAR3	0.936219	0.0722384		ENSG00000026025	VIM	-0.198934	0.338315
	ENSG00000171847	FAM90A1	0.935959	0.0903962		ENSG00000026036	RTEL1-TNFRSF6B	0.515807	0.116412
	ENSG00000088876	ZNF343	0.935262	0.071614		ENSG00000026103	FAS	0.18953	0.0156244
	ENSG00000049540	ELN	0.935038	0.144763		ENSG00000026297	RNASET2	-0.182407	0.126685
	ENSG00000135736	CCDC102A	0.932551	0.105586		ENSG00000026508	CD44	0.0742059	0.0609586
	ENSG00000008517	IL32	0.931853	0.203833		ENSG00000026559	KCNG1	0.210276	0.211029
	ENSG00000196553	CCDC196	0.9317	0.0494823		ENSG00000026652	AGPAT4	0.079464	0.0889979
	ENSG00000204681	GABBR1	0.930741	0.108187		ENSG00000026950	BTN3A1	0.136853	0.0740259
	ENSG00000103599	IQCH	0.930279	0.134373		ENSG00000027001	MIPEP	0.0795444	0.0672933
	ENSG00000187912	CLEC17A	0.929797	0.265105		ENSG00000027075	PRKCH	0.597533	0.205139
	ENSG00000111886	GABRR2	0.928547	0.13405		ENSG00000027644	INSRR	-0.836758	0.0533168
	ENSG00000177106	EPS8L2	0.927942	0.184098		ENSG00000027697	IFNGR1	-0.00927561	0.00375037
	ENSG00000151623	NR3C2	0.925976	0.0652906		ENSG00000027847	B4GALT7	-0.00782596	0.00141392
	ENSG00000088899	LZTS3	0.925401	0.108996		ENSG00000027869	SH2D2A	-0.440628	0.479706
	ENSG00000185674	LYG2	0.924526	0.0804867		ENSG00000028116	VRK2	0.329602	0.125977
	ENSG00000258311		0.923703	0.0916813		ENSG00000028137	TNFRSF1B	0.00160077	0.00109747
	ENSG00000142065	ZFP14	0.922915	0.164527		ENSG00000028203	VEZT	0.280095	0.221548
	ENSG00000129194	SOX15	0.922834	0.105586		ENSG00000028277	POU2F2	0.444691	0.277855
	ENSG00000125998	FAM83C	0.92268	0.0804671		ENSG00000028310	BRD9	0.0187603	0.0148175
	ENSG00000165140	FBP1	0.92209	0.107169		ENSG00000028528	SNX1	-0.144909	0.125272
	ENSG00000163885	CFAP100	0.92116	0.0580176		ENSG00000028839	TBPL1	0.271896	0.095318
	ENSG00000143858	SYT2	0.920354	0.199588		ENSG00000029153	BMAL2	0.354364	0.142588
	ENSG00000173715	C11orf80	0.920071	0.153981		ENSG00000029363	BCLAF1	0.283062	0.14814
	ENSG00000198547	C20orf203	0.920043	0.0409308		ENSG00000029364	SLC39A9	-0.0548483	0.0235056
	ENSG00000167780	SOAT2	0.918402	0.0633763		ENSG00000029534	ANK1	-0.230498	0.0727026
	ENSG00000169442	CD52	0.916523	0.0717582		ENSG00000029639	TFB1M	-0.134726	0.0334008
	ENSG00000184209	SNRNP35	0.915723	0.289471		ENSG00000029725	RABEP1	0.338639	0.249887
	ENSG00000105997	HOXA3	0.915581	0.0722384		ENSG00000029993	HMGB3	-0.285376	0.111771
	ENSG00000106125	MINDY4	0.915419	0.0992171		ENSG00000030066	NUP160	0.136556	0.111983
	ENSG00000105369	CD79A	0.915115	0.0722384		ENSG00000030110	BAK1	-0.1953	0.281426
	ENSG00000131969	ABHD12B	0.913958	0.0804867		ENSG00000030304	MUSK	0.520586	0.0670367
	ENSG00000105675	ATP4A	0.913309	0.105497		ENSG00000030419	IKZF2	0.710054	0.303667
	ENSG00000128045	RASL11B	0.913309	0.105497		ENSG00000030582	GRN	-0.357513	0.28114
	ENSG00000168913	ENHO	0.913309	0.105497		ENSG00000031003	FAM13B	0.236269	0.118719
	ENSG00000250673	REELD1	0.91314	0.0804867		ENSG00000031081	ARHGAP31	-0.130035	0.438632
	ENSG00000054598	FOXC1	0.912989	0.0722384		ENSG00000031691	CENPQ	0.0947161	0.0213808
	ENSG00000127362	TAS2R3	0.912345	0.0464999		ENSG00000031698	SARS1	0.158814	0.101011
	ENSG00000214756	CSKMT	0.912035	0.0830447		ENSG00000031823	RANBP3	0.061451	0.0607643
	ENSG00000273294	C1QTNF3-AMACR	0.910572	0.0604266		ENSG00000032219	ARID4A	0.37736	0.159949
	ENSG00000174292	TNK1	0.90999	0.0804867		ENSG00000032389	EIPR1	-0.369907	0.139015
	ENSG00000234719	NPIPB2	0.908715	0.0461699		ENSG00000032444	PNPLA6	-0.0145405	0.0095727
	ENSG00000132855	ANGPTL3	0.90811	0.0828339		ENSG00000032742	IFT88	0.181585	0.0467567
	ENSG00000124225	PMEPA1	0.906713	0.0883803		ENSG00000033011	ALG1	-0.0328275	0.0147072
	ENSG00000274529	SEBOX	0.906109	0.0600107		ENSG00000033030	ZCCHC8	0.249451	0.244285
	ENSG00000212864	RNF208	0.905521	0.105586		ENSG00000033050	ABCF2	-0.241184	0.1083
	ENSG00000168916	ZNF608	0.903896	0.0926683		ENSG00000033100	CHPF2	-0.210815	0.182999
	ENSG00000182359	KBTBD3	0.903236	0.100851		ENSG00000033170	FUT8	-0.257194	0.211112
	ENSG00000197935	ZNF311	0.902948	0.0711592		ENSG00000033178	UBA6	0.358791	0.350011
	ENSG00000176153	GPX2	0.902311	0.105586		ENSG00000033327	GAB2	-0.541719	0.438632
	ENSG00000028277	POU2F2	0.902281	0.365734		ENSG00000033627	ATP6V0A1	-0.509371	0.409381
	ENSG00000164220	F2RL2	0.902158	0.0528022		ENSG00000033800	PIAS1	0.00443111	0.00141392
	ENSG00000284308	C2orf81	0.901613	0.140902		ENSG00000033867	SLC4A7	0.409976	0.242898
	ENSG00000183770	FOXL2	0.901557	0.351641		ENSG00000034053	APBA2	-0.068885	0.0248452
	ENSG00000203950	RTL8A	0.900708	0.153622		ENSG00000034152	MAP2K3	-0.0737592	0.0346306
	ENSG00000112559	MDFI	0.900391	0.0686589		ENSG00000034510	TMSB10	-0.0530108	0.0272511
	ENSG00000187510	PLEKHG7	0.900353	0.0522915		ENSG00000034533	ASTE1	-0.280814	0.0709973
	ENSG00000144810	COL8A1	0.898131	0.372003		ENSG00000034677	RNF19A	0.0328445	0.0207497
	ENSG00000100079	LGALS2	0.898012	0.0490519		ENSG00000034693	PEX3	0.161844	0.046051
	ENSG00000173898	SPTBN2	0.897766	0.153981		ENSG00000034713	GABARAPL2	0.120658	0.0793412
	ENSG00000289695		0.896766	0.0635842		ENSG00000035115	SH3YL1	0.0510762	0.0119497
	ENSG00000110975	SYT10	0.896677	0.134692		ENSG00000035141	FAM136A	0.242969	0.0913359
	ENSG00000205704	SMIM45	0.896382	0.0819631		ENSG00000035403	VCL	-0.217018	0.438632
	ENSG00000175482	POLD4	0.895722	0.315965		ENSG00000035499	DEPDC1B	-0.205364	0.127902
	ENSG00000184389	A3GALT2	0.895624	0.0840342		ENSG00000035664	DAPK2	-0.25891	0.205793
	ENSG00000166343	MSS51	0.895339	0.111189		ENSG00000035681	NSMAF	0.0595995	0.0690586
	ENSG00000112619	PRPH2	0.895301	0.0490519		ENSG00000035687	ADSS2	0.283323	0.292015
	ENSG00000162944	RFTN2	0.895164	0.0652906		ENSG00000035862	TIMP2	-0.340398	0.400606
	ENSG00000132185	FCRLA	0.894632	0.451598		ENSG00000035928	RFC1	0.156638	0.0567726
	ENSG00000137473	TTC29	0.893618	0.19856		ENSG00000036054	TBC1D23	0.234249	0.146458
	ENSG00000148154	UGCG	0.892672	0.44177		ENSG00000036257	CUL3	0.219672	0.205793
	ENSG00000162706	CADM3	0.891525	0.125164		ENSG00000036448	MYOM2	-0.173927	0.00896302
	ENSG00000166143	PPP1R14D	0.891525	0.125164		ENSG00000036530	CYP46A1	0.455109	0.029891
	ENSG00000184163	C1QTNF12	0.891525	0.125164		ENSG00000036549	ZZZ3	0.282136	0.126066
	ENSG00000236032	OR5H14	0.891525	0.125164		ENSG00000036565	SLC18A1	0.220407	0.0148175
	ENSG00000141428	C18orf21	0.89136	0.0885289		ENSG00000036672	USP2	-0.10269	0.0337623
	ENSG00000137731	FXYD2	0.890849	0.1847		ENSG00000037042	TUBG2	0.19018	0.251995
	ENSG00000136011	STAB2	0.890116	0.0726408		ENSG00000037241	RPL26L1	-0.26158	0.0669492
	ENSG00000213967	ZNF726	0.883585	0.265159		ENSG00000037280	FLT4	0.186026	0.0148175
	ENSG00000055118	KCNH2	0.883478	0.214415		ENSG00000037474	NSUN2	0.139452	0.169603
	ENSG00000128536	CDHR3	0.882053	0.0518066		ENSG00000037637	FBXO42	-0.115312	0.0941345
	ENSG00000115556	PLCD4	0.881659	0.0512709		ENSG00000037749	MFAP3	0.0517566	0.00810738
	ENSG00000145423	SFRP2	0.881521	0.105497		ENSG00000037757	MRI1	-0.142208	0.0416963
	ENSG00000212124	TAS2R19	0.881199	0.0417718		ENSG00000037897	METTL1	0.325338	0.303667
	ENSG00000144821	MYH15	0.880672	0.116178		ENSG00000038002	AGA	-0.324213	0.118664
	ENSG00000278505	C17orf78	0.880672	0.116178		ENSG00000038210	PI4K2B	0.22116	0.10695
	ENSG00000258881		0.878475	0.13405		ENSG00000038219	BOD1L1	0.201131	0.13915
	ENSG00000116151	MORN1	0.877781	0.44177		ENSG00000038274	MAT2B	0.189964	0.0891342
	ENSG00000184675	AMER1	0.876379	0.315965		ENSG00000038358	EDC4	0.00711027	0.00375193
	ENSG00000069667	RORA	0.875331	0.0633763		ENSG00000038382	TRIO	-0.285593	0.362563
	ENSG00000164078	MST1R	0.875331	0.0633763		ENSG00000038532	CLEC16A	-0.145002	0.359169
	ENSG00000102245	CD40LG	0.873891	0.128157		ENSG00000038945	MSR1	-0.704728	0.177954
	ENSG00000205436	EXOC3L4	0.873676	0.103859		ENSG00000039068	CDH1	0.661085	0.0887863
	ENSG00000232070	TMEM253	0.873676	0.103859		ENSG00000039123	MTREX	0.492902	0.290459
	ENSG00000270106	TSNAX-DISC1	0.873676	0.103859		ENSG00000039319	ZFYVE16	0.261598	0.117887
	ENSG00000163810	TGM4	0.873272	0.204871		ENSG00000039523	RIPOR1	-0.261163	0.208308
	ENSG00000136881	BAAT	0.873082	0.0731083		ENSG00000039560	RAI14	0.37012	0.303667
	ENSG00000078804	TP53INP2	0.872383	0.297037		ENSG00000039650	PNKP	-0.0079836	0.00141392
	ENSG00000162896	PIGR	0.870608	0.336714		ENSG00000040199	PHLPP2	0.624736	0.263237
	ENSG00000162692	VCAM1	0.869892	0.0752999		ENSG00000040275	SPDL1	0.209939	0.112264
	ENSG00000141294	LRRC46	0.867878	0.099306		ENSG00000040341	STAU2	0.346066	0.318455
	ENSG00000091640	SPAG7	0.865542	0.297599		ENSG00000040487	SLC66A1	-0.0759165	0.024737
	ENSG00000198774	RASSF9	0.865268	0.153622		ENSG00000040531	CTNS	-0.303726	0.196997
	ENSG00000198832	SELENOM	0.865114	0.312664		ENSG00000040608	RTN4R	0.906661	0.106149
	ENSG00000170442	KRT86	0.864673	0.0490519		ENSG00000040633	PHF23	-0.509393	0.449521
	ENSG00000105974	CAV1	0.864431	0.133312		ENSG00000040933	INPP4A	-0.0729827	0.303667
	ENSG00000187554	TLR5	0.864397	0.483457		ENSG00000041353	RAB27B	-0.454898	0.0650603
	ENSG00000188897		0.864033	0.0511039		ENSG00000041357	PSMA4	0.285839	0.266824
	ENSG00000003989	SLC7A2	0.863627	0.283218		ENSG00000041802	LSG1	0.016266	0.00828084
	ENSG00000263155	MYZAP	0.862568	0.0995237		ENSG00000041880	PARP3	0.195907	0.029891
	ENSG00000167183	PRR15L	0.862289	0.0976429		ENSG00000041988	THAP3	-0.257686	0.138764
	ENSG00000175206	NPPA	0.862289	0.0976429		ENSG00000042062	RIPOR3	0.102975	0.0232752
	ENSG00000253304	TMEM200B	0.8621	0.0547981		ENSG00000042088	TDP1	-0.243211	0.317897
	ENSG00000139193	CD27	0.8621	0.0547981		ENSG00000042286	AIFM2	0.243442	0.0908334
	ENSG00000189292	ALKAL2	0.862004	0.0464999		ENSG00000042317	SPATA7	-0.202855	0.0328408
	ENSG00000075035	WSCD2	0.861949	0.0804867		ENSG00000042429	MED17	-0.271219	0.145642
	ENSG00000100311	PDGFB	0.861949	0.0804867		ENSG00000042445	RETSAT	-0.0881155	0.058824
	ENSG00000102174	PHEX	0.861949	0.0804867		ENSG00000042753	AP2S1	-0.00309612	0.00109747
	ENSG00000112936	C7	0.861949	0.0804867		ENSG00000042781	USH2A	-0.251039	0.0234259
	ENSG00000114638	UPK1B	0.861949	0.0804867		ENSG00000042832	TG	-0.380073	0.199633
	ENSG00000122592	HOXA7	0.861949	0.0804867		ENSG00000042980	ADAM28	-0.337574	0.303667
	ENSG00000130427	EPO	0.861949	0.0804867		ENSG00000043093	DCUN1D1	0.310915	0.114926
	ENSG00000131773	KHDRBS3	0.861949	0.0804867		ENSG00000043143	JADE2	0.122503	0.118983
	ENSG00000162438	CTRC	0.861949	0.0804867		ENSG00000043355	ZIC2	-0.190053	0.0702011
	ENSG00000162669	HFM1	0.861949	0.0804867		ENSG00000043462	LCP2	-0.306861	0.289642
	ENSG00000165694	FRMD7	0.861949	0.0804867		ENSG00000043514	TRIT1	0.00493205	0.00141392
	ENSG00000172782	FADS6	0.861949	0.0804867		ENSG00000043591	ADRB1	-0.595184	0.201803
	ENSG00000183840	GPR39	0.861949	0.0804867		ENSG00000044090	CUL7	0.00935819	0.00336366
	ENSG00000184206	GOLGA6L4	0.861949	0.0804867		ENSG00000044115	CTNNA1	-0.148651	0.307045
	ENSG00000184210	DGAT2L6	0.861949	0.0804867		ENSG00000044446	PHKA2	-0.27693	0.164721
	ENSG00000205129	CFAP96	0.861949	0.0804867		ENSG00000044459	CNTLN	0.587738	0.362563
	ENSG00000214128	TMEM213	0.861949	0.0804867		ENSG00000044574	HSPA5	-0.195644	0.341523
	ENSG00000232382	OR5K1	0.861949	0.0804867		ENSG00000046604	DSG2	-0.177957	0.0259466
	ENSG00000234224	TMEM229A	0.861949	0.0804867		ENSG00000046647	GEMIN8	-0.111166	0.0421121
[truncated: 13,761 more rows]

[truncated: 18 more sheets: Fig 5c, Fig 5d, Sup Figa-d, Sup Fig1e, Sup Fig2a-b, Sup Fig3, Sup Fig4, Sup Fig5a, Sup Fig5b, Sup Fig5c, Sup Fig7, Sup Fig8, Sup Fig9, Sup Fig10, Sup Fig11, Sup Fig12, Sup Fig13, Sup Fig14]
